# Supplementary material for: Fragment Libraries Designed to Be Functionally Diverse Recover Protein Binding Information More Efficiently Than Standard Structurally Diverse Libraries
Source: J Med Chem. 2022 Aug 12;65(16):11404–13. doi: 10.1021/acs.jmedchem.2c01004 (PMC9421645; doi:10.1021/acs.jmedchem.2c01004)
Supplement: Supplementary file 1 — jm2c01004_si_001.csv [file jm2c01004_si_001.csv]

SMILES	rank group	hits
c1cc(-c2ccc3c(c2)OCO3)n[nH]1	top 100	1
OC1CN(C(c2ccccc2)c2ccccc2)C1	top 100	2
COC(=O)Nc1ccc(Cc2ccncc2)cc1	top 100	1
CC1C(O)CCCN1Cc1ccccc1	top 100	1
CCNc1ccc(C#N)cn1	top 100	3
COc1ccc2[nH]cc(CN(C)C)c2c1	top 100	3
O=C(NCCc1ccncc1)c1ccccc1F	top 100	3
CS(=O)(=O)Cc1nc2ccccc2[nH]1	top 100	4
Cc1ccc(NC(=O)c2cccc(F)c2)cc1O	top 100	1
CCOC(=O)N1CCOCC1	top 100	1
CCOc1ccc(CC(=O)O)cc1	top 100	1
c1ccc(SCCN2CCOCC2)cc1	top 100	2
NC(=O)c1cnc(C(F)(F)F)nc1	top 100	3
O=C(CN1CCCC1)Nc1ccc(F)cc1	top 100	2
CCN(CC)c1cc(C)nc2ncnn12	top 100	2
CNCc1ccncc1	top 100	1
CS(=O)(=O)NCC1CCNCC1	top 100	1
Fc1cccnc1NCC1CCOCC1	top 100	1
CC(C)(CO)NC(=O)c1cccc(Cl)c1	top 100	2
Cc1nn(C)c(C)c1CC(N)=O	top 100	2
C[C@H](O)CNCc1c(Cl)cccc1Cl	top 100	2
COc1ccc(NC(=O)CN)cc1	top 100	1
O=C(c1ccco1)N1CCN(C(=O)C2CC2)CC1	top 100	2
Cc1cc(CN(C)C(=O)NC2CC2)no1	top 100	2
Cc1nc(C(=O)N2CCCC2)c(C)s1	top 100	1
CC(C)Nc1cccnc1	top 100	1
Cc1occc1C(=O)Nc1ccncc1	top 100	2
CNc1ccccc1S(C)(=O)=O	top 100	2
CNC(=O)c1ccc(S(N)(=O)=O)cc1	top 100	1
CCn1cc(CNC(=O)c2cccnc2)cn1	top 100	1
C1CC(c2nc(C3CC3)no2)CN1	top 100	1
Fc1cccc(CNCc2ccco2)c1	top 100	2
Cc1nn(Cc2c(C)noc2C)c(=O)s1	top 100	2
COC(=O)c1cccc(NS(C)(=O)=O)c1	top 100	1
CNS(=O)(=O)Cc1cc(C)on1	top 100	1
O=C(c1ccc(Cl)cc1)N1CCSCC1	top 100	1
CCS(=O)(=O)NCc1ccc2c(c1)OCO2	top 100	1
OC1CCN(Cc2ccsc2)CC1	top 100	3
CCN1CCC(Nc2ccccc2F)CC1	top 100	2
NC(=S)Nc1ccccc1OC(F)(F)F	top 100	1
CC1CN(C(=O)Cn2cccn2)CCO1	top 100	1
CC(=O)NCc1ccc(S(N)(=O)=O)cc1	top 100	2
Cc1cc(F)ccc1CS(N)(=O)=O	top 100	2
CC(C)(O)CNC1CCOCC1	top 100	1
CC(C)NC(=O)N(C)C1CCS(=O)(=O)C1	top 100	2
O=C(c1ccc2c(c1)OCO2)N1CCCCCC1	top 100	1
CNS(=O)(=O)c1cccc(C)c1F	top 100	1
Cn1cc(Cl)c(C(=O)NC2CCCC2)n1	top 100	1
COC(=O)c1ccc(S(N)(=O)=O)cc1	top 100	2
Cc1ccc(NC(=O)C2CCCO2)nc1	top 100	1
CC(=O)Nc1ccc(Oc2ncccn2)cc1	top 100	2
CN1CCN(C(=O)Nc2ccccc2)CC1	top 100	3
Fc1ccccc1NCc1cc[nH]n1	top 100	3
CC(=O)Nc1cccc(NC(N)=O)c1	top 100	3
CN(CCc1ccccn1)C(=O)c1ccccc1	top 100	2
CC(C)c1ncc(Cl)c(C(N)=O)n1	top 100	2
CN(CCO)S(=O)(=O)c1ccc(N)cc1	top 100	1
COc1ccc(C)cc1NC(=O)Nn1cnnc1	top 100	2
O=C(CC1CCCCC1)Nn1cnnc1	top 100	1
CC(=O)Nc1ccc(C)c2c1CCCN2	top 100	1
C[C@@H](CO)N(C)c1ncccc1F	top 100	1
CN(Cc1cccc(F)c1)S(N)(=O)=O	top 100	3
CNS(=O)(=O)CC1CCCCC1	top 100	2
CC(=O)N(C)c1ccccc1C(=O)O	top 100	1
O=S1(=O)CCCN1Cc1cccc(F)c1	top 100	1
Cc1cc(N2CCNCC2)nc(C)n1	top 100	2
CC(=O)Nc1cc(C(=O)O)ccc1F	top 100	3
CNC(=O)c1cccc2cc[nH]c12	top 100	2
CCNCc1cn(C)nn1	top 100	1
COCC(=O)Nc1ccccc1C(N)=O	top 100	1
N#Cc1ccc(Cn2cnc3ccccc32)cc1	top 100	1
N#Cc1ccc(CNCc2ccc(F)cc2)cc1	top 100	1
Cc1noc(C)c1C(=O)NCCC1=CCCCC1	top 100	2
CCn1cc(NC(=O)C2CCC2)cn1	top 100	3
CC(NC(=O)C1CCCC1)C(=O)O	top 100	1
Oc1ccc(CN2CCc3ccccc3C2)cc1	top 100	1
CCN(C)C(=O)c1cccc(N)c1	top 100	1
O=C(COc1ccccc1)N1CCCC1	top 100	1
CC(N)C(=O)N1CCCCC1C	top 100	1
CC(=O)c1ccc(OCC(=O)O)cc1	top 100	1
COc1ccc(C(=O)C2CCNCC2)cc1	top 100	1
CS(=O)(=O)NCCc1ccc(F)cc1	top 100	3
CN1CCC(Oc2cccc(F)c2)C1=O	top 100	1
CNC(C)c1sc(C)nc1C	top 100	2
Nc1ccc(S(=O)(=O)Nc2ccccn2)cc1	top 100	2
O=C(CC1CCCCC1)Nc1cccnc1	top 100	2
O=C(c1c(F)cccc1F)N1CCCC1	top 100	2
COCC(=O)Nc1ccc(O)cc1	top 100	2
Cc1cccc(C(=O)N2CCC(C(N)=O)CC2)c1	top 100	3
O=C(Nc1ccccc1)Nc1cccnc1	top 100	4
CC(C)Nc1nc2ccccc2[nH]1	top 100	1
CC(=O)N1CCN(CCCc2ccccc2)CC1	top 100	1
Cc1ccc(CS(N)(=O)=O)cc1F	top 100	2
CCS(=O)(=O)Nc1ccccc1F	top 100	2
CC(Oc1ccc(C#N)cc1)C(N)=O	top 100	2
CC(=O)Nc1ccc(Nc2ccccc2)cc1	top 100	1
COc1ccc2sc(N)nc2c1	top 100	2
CC(C)N(C)S(=O)(=O)N1CCNC(=O)C1	top 100	1
Cc1csc(CNC(=O)c2cc[nH]n2)n1	top 100	1
CN(C)c1ccncc1	top 100	1
CN1CCC[C@@H](OC(=O)c2ccco2)C1	remaining minimum	1
Cc1ccc(OCC(=O)N2CCN(C)CC2)cc1	remaining minimum	1
Cc1nnc(CN2CCC=C(F)C2)s1	remaining minimum	1
c1csc(-c2nnc[nH]2)n1	remaining minimum	1
CC(C)c1ccc(CN2CCC(O)CC2)cc1	remaining minimum	1
CC1CCCN(C(=O)c2cscn2)CC1	remaining minimum	1
COC(=O)[C@@H]1C[C@@H](O)CN1C(=O)c1ccco1	remaining minimum	1
COc1cccc(C(=O)Nc2ccccc2F)c1	remaining minimum	1
CCC(=O)Nc1ccc(S(N)(=O)=O)cc1	remaining minimum	1
O=C(COc1ccccc1)Nc1cccc(F)c1	remaining minimum	2
Cc1cc(F)cc(S(N)(=O)=O)c1	remaining minimum	1
CC(N)c1ccc(NC(=O)C2CC2)cc1	remaining minimum	1
CN1CCN(C(=O)c2ccc(F)c(F)c2)CC1	remaining minimum	3
CC(=O)N1CCCC(O)(C(=O)O)C1	remaining minimum	1
CS(=O)(=O)CC(O)c1ccccc1	remaining minimum	1
c1cnc(N2CCC3(CCOC3)C2)cn1	remaining minimum	1
CC(C)NCc1ccc(N(C)C)cc1	remaining minimum	1
Cc1cccc(NC(=O)[C@@H]2CCCN2)n1	remaining minimum	1
CS(=O)(=O)NCCc1ccccc1	remaining minimum	1
CNS(=O)(=O)c1ccccc1Cl	remaining minimum	1
CC(C)N(C)c1ncnc2c1cnn2C	remaining minimum	1
CCN(CC)c1cccc(O)c1	remaining minimum	1
CC(=O)N1CCCC2(CCCCCC2)C1	remaining minimum	1
Clc1snnc1CN1CCOCC1	remaining minimum	1
O=C(C1CC1)N1CCN(c2ccc(F)cc2)CC1	remaining minimum	2
CC(C)(C)CC(=O)Nc1ccc(F)cc1F	remaining minimum	1
CC(=O)Nc1ccncc1C	remaining minimum	1
C[C@@H](CO)Nc1ncc(Cl)cc1F	remaining minimum	2
CCNCc1cccc2[nH]ccc12	remaining minimum	1
Cc1ccc(OCC(=O)N2CCOCC2)c(C)c1	remaining minimum	1
Cc1cccc(C(=O)N(C)C)c1C	remaining minimum	2
CC(NS(C)(=O)=O)c1ccccc1Cl	remaining minimum	1
Cc1cc(C)nc(Nc2ccccc2)n1	remaining minimum	1
CC1(C)CN(c2ncccc2F)CC1O	remaining minimum	1
CN(C1CCCCCC1)S(C)(=O)=O	remaining minimum	1
Cc1nc(CC(=O)N2CCOCC2)cs1	remaining minimum	1
COCc1cc(C(N)=O)no1	remaining minimum	1
Cc1cc(C(=O)NCC2CCCO2)ns1	remaining minimum	1
O=C(CCCc1ccccc1)N1CCOCC1	remaining minimum	1
Cc1ncc(CNc2cncc(F)c2)s1	remaining minimum	1
O=C(CCC1CCCCC1)N1CCOCC1	remaining minimum	1
CC(=O)NC1CNc2ccccc2C1	remaining minimum	2
OCC1CN(Cc2ccccc2)CCO1	remaining minimum	1
c1ccc(CNC2CCNC2)cc1	remaining minimum	1
CC(CO)(CO)NC(=O)Nc1ccccc1	remaining minimum	1
CCOC(=O)CN1CCS(=O)(=O)CC1	remaining minimum	1
Cc1noc(C)c1CC(C)C(=O)N(C)C	redundant	1
CC(=O)NCc1cn[nH]c1	redundant	1
NC(=O)c1cnn(CCO)c1	redundant	1
CCCC(=O)Nc1cccnc1Cl	redundant	1
Cc1cccc(C(=O)NCC(=O)O)c1	redundant	2
CC(=O)Nc1cnccc1C	redundant	1
CNCc1cnn(-c2ccccc2)c1	redundant	1
Fc1ccc(CNCc2ccccc2)cc1	redundant	1
CN(CC1CCOC1)c1ncncc1Cl	redundant	1
N#Cc1ccc(CNC(=O)N2CCOCC2)cc1	redundant	1
CC1CN(C(=O)c2cnsn2)C(C)CO1	redundant	1
COCc1nnc(N)s1	redundant	1
COc1ccc(NC(=O)Nc2cccs2)cn1	redundant	2
CN1CCN(C(=O)Nc2ccc(F)cc2)CC1	redundant	2
Cn1cc(CNC(=O)c2ccco2)cn1	redundant	1
Cn1nccc1C(=O)NCc1cccs1	redundant	1
Cc1ccc(CC(=O)NC[C@@H]2CCCO2)cc1	redundant	1
CC(=O)Nc1cccc(F)c1C(=O)O	redundant	1
CN1CCCc2ccc(S(N)(=O)=O)cc21	redundant	1
CNC(=O)c1cccc(C(=O)O)n1	redundant	1
CN(C)C(=O)c1ccc(F)cc1Br	redundant	1
CC(=O)N1CCCNCC1	redundant	1
C1CC(Cc2nc(C3CC3)no2)CCN1	redundant	1
CC1CCN(C(=O)c2cc3ccccc3o2)CC1	redundant	1
CN(C(=O)C1CCNC1)c1ccccc1	redundant	1
CN(C)c1ccc(CNn2cnnc2)cc1	redundant	2
CCNC(=O)c1c[nH]nn1	redundant	1
CC(Cc1ccc(Br)cc1)C(N)=O	redundant	1
CCOC(=O)C1CCN(c2cnccn2)CC1	redundant	1
NC(=O)c1c[nH]c(C2CC2)n1	redundant	1
CN(C)C(=O)N1CCOCC12CCOC2	redundant	1
c1csc(CNCc2ccncc2)c1	redundant	1
CN(C(=O)[C@H]1CC1(C)C)c1cccnc1	redundant	1
Cc1cncc(NCc2ccncc2)c1	redundant	1
O=C(CCc1ccccc1)Nc1ccc(O)cc1	redundant	1
Clc1cccc(CN2CCOCC2)c1	redundant	2
CC(N)c1ccc(N2CCOCC2)cc1	redundant	1
CC(=O)Nc1cccc2nonc12	redundant	1
CC(Oc1ccccc1F)C(=O)O	redundant	1
CCC(=O)Nc1nc(C)cs1	redundant	1
NC(=O)N1CCN(C(=O)c2ccco2)CC1	redundant	2
CN(C)C(=O)OCCn1ccnc1	redundant	1
COc1ccc2nc(NC(=O)C3CC3)sc2c1	redundant	1
CCOC(=O)c1cn[nH]c1	redundant	1
CC(=O)Nc1ccc(F)c(C(=O)O)c1	redundant	1
c1ccc(CN2CCC(n3cccc3)CC2)cc1	redundant	1
Cc1cc(N(C)C2CC(O)C2)nc(C)n1	redundant	1
O=C(Cc1ccc(Cl)cc1)Nc1ncccn1	redundant	1
Fc1ccccc1CNc1cn[nH]c1	redundant	1
CC(=O)Nc1ccccc1O	redundant	2
Cc1ccsc1CNC(C)(C)CO	redundant	2
O=C(Nc1cccc(Cl)c1)C(F)(F)F	redundant	1
CN(C)Cc1ccc(C#N)cc1	redundant	1
c1ccc(CCNc2nc3ccccc3[nH]2)cc1	redundant	1
CC(C)N1CCN(C(=O)c2cccs2)CC1	redundant	1
Cc1n[nH]c(C)c1-c1ccccc1N	redundant	1
NC(=O)N1CCN(c2ccc(F)cc2)CC1	redundant	3
CCNC(=O)Nc1cc(C)on1	redundant	1
O=C(NCc1nc2ccccc2[nH]1)c1ccco1	redundant	1
CC(C)C(=O)Nc1cccc(C#N)c1	redundant	2
CNCC(=O)Nc1cc(C)ccn1	redundant	1
Cc1ccc(CNC(=O)C2CCC2)cn1	redundant	1
CNC1CCCN(c2ccccc2)C1=O	redundant	1
C1CN(CC2CCOCC2)CCN1	redundant	1
CCCC(=O)NCc1nc2ccccc2[nH]1	redundant	1
c1ccc(NCC2CCNC2)nc1	redundant	1
CS(=O)(=O)NC1CCNCC1	redundant	1
CS(=O)(=O)N1CCC(O)CC1	redundant	1
OCc1cn(-c2ccc(Cl)cc2)nn1	redundant	1
COc1ccccc1N1CCN(CC#N)CC1	redundant	1
CN(C)C(=O)CNc1ccccc1	redundant	1
Cc1nccn1Cc1cccc(C#N)c1	redundant	1
CCn1cc(CCO)cn1	redundant	1
CNc1ncccn1	redundant	1
OCC1CCN(c2ncccn2)CC1	redundant	2
CC(CS(N)(=O)=O)c1ccccc1	redundant	1
CS(=O)(=O)NC1CCCC1	redundant	1
CN1CCN(c2ncccc2F)CC1=O	redundant	1
CC(Oc1ccc(Cl)cc1)C(N)=O	redundant	1
