# Supplementary material for: Fragment Libraries Designed to Be Functionally Diverse Recover Protein Binding Information More Efficiently Than Standard Structurally Diverse Libraries
Source: J Med Chem. 2022 Aug 12;65(16):11404–13. doi: 10.1021/acs.jmedchem.2c01004 (PMC9421645; doi:10.1021/acs.jmedchem.2c01004)
Supplement: Supplementary file 2 — jm2c01004_si_002.csv [file jm2c01004_si_002.csv]

Target	Compounds tested
Mpro
	Cc1cccc(C(=O)N2CCC(C(N)=O)CC2)c1
	Clc1snnc1CN1CCOCC1
	CC(N)c1ccc(-c2cncnc2)cc1
	O=C(Nc1ccc2ncccc2c1)c1ccccc1
	CC1CCN(C(=O)c2cc3ccccc3o2)CC1
	CC(C)C(=O)N1CCC(Cc2ccccc2)CC1
	c1cnc(N2CCC3(CCOC3)C2)cn1
	CN(C)C(=O)CNc1ccccc1
	CNC(=O)CN(C)C1CCCCCC1
	CC1CN(Cc2nnsc2Cl)C(C)CO1
	CN1CCN(C(=O)CO)CC1
	N#CCC(=O)NC1CCCCC1
	COC(=O)Nc1nnc(CC2CCCC2)s1
	c1csc(CNCc2ccncc2)c1
	COCc1cc(C(N)=O)no1
	O=C(CCc1ccccc1)Nc1ccc(O)cc1
	CC(C)c1ccc(NC(=O)N2CCOCC2)cc1
	Cc1nn(C)c(C)c1CC(N)=O
	CCc1ccc(C(=O)NCc2cnn(C)c2)s1
	O=C(Nc1nccs1)[C@@H]1C[C@H]1c1ccccc1
	CN(C)C(=O)c1ccc(F)cc1Br
	CNc1ncc(C(F)(F)F)cc1Cl
	CNC1CCCN(c2ccccc2)C1=O
	CC1CN(C(=O)c2cnccn2)CCO1
	CNc1nccc(OC)n1
	Cc1nc(-c2ccccc2)no1
	Fc1cccnc1NCC1CCOCC1
	CS(=O)(=O)Nc1ccc(C(N)=O)cc1
	COc1ccc(C(=O)C2CCNCC2)cc1
	O=C(NCCc1ccc(O)cc1)c1ccccn1
	CC(=O)Nc1cc(C)n[nH]1
	CS(=O)(=O)NC1(C(=O)O)CCCCC1
	OCc1cn(-c2ccc(Cl)c(Cl)c2)nn1
	CC(=O)c1ccc(NC(=O)CN2CCCC2)cc1
	COC(=O)c1ccc(S(N)(=O)=O)cc1
	CN1CCN(C(=O)Nc2ccc(F)cc2)CC1
	Cc1cccc(NC(=O)[C@@H]2CCCN2)n1
	CC(=O)NCc1ncc[nH]1
	C1CC(CNC2CC2)CO1
	CC(=O)Nc1ccc(C)c2c1CCCN2
	c1ccc(CN2CCC(n3cccc3)CC2)cc1
	CC1CCN(CCN)CC1
	O=C(Cc1ccc(F)cc1)Nc1ccc(F)cc1
	CC(C)(CO)NC(=O)c1cccc(Cl)c1
	COc1ccccc1-c1nnco1
	N#Cc1ccc(CNCc2ccc(F)cc2)cc1
	CC1CN(C)CCC1Nc1cnn(C)c1
	CC(C)Nc1ncccn1
	CC(=O)Nc1ccc(-c2csc(N)n2)cc1
	COc1cccnc1C#N
	O=C(c1ccc2c(c1)OCO2)N1CCCCCC1
	CC(=O)N1CCCC(C(N)=O)C1
	O=C(CCCc1ccccc1)N1CCOCC1
	CC(C)(C)N1CC(O)C1
	CNC(=O)c1ccc(S(N)(=O)=O)cc1
	CC1CCNC(C(N)=O)C1
	NC(=O)N1CCN(C(=O)c2ccco2)CC1
	Cc1ccn(Cc2csc(C)n2)c(=O)c1
	O=C(C1CC1)N1CCN(c2ccc(F)cc2)CC1
	CC1(C)CCCN1CCN
	CCc1ncc(CNC)s1
	CCNc1ncccc1C
	Cc1noc(C(N)C(C)C)n1
	CC(=O)Nc1cccc(NC(N)=O)c1
	OC1CN(C(c2ccccc2)c2ccccc2)C1
	CCS(=O)(=O)NCc1ccc2c(c1)OCO2
	COCC(=O)Nc1nnc(C)s1
	CCN(CC)C(=O)c1cc(C)no1
	CC(C)(CO)NC(=O)Nc1ccc(Cl)cc1
	CCNC(=O)Nc1cc(C)on1
	NCc1ccccc1OC(F)(F)F
	CC(=O)NC(C(=O)O)C1CCOCC1
	Cc1cc(C(=O)NC(C)C)nn1C
	CC(=O)Nc1ccc(Oc2ncccn2)cc1
	C1CC(Cc2nc(C3CC3)no2)CCN1
	CS(=O)(=O)NCCc1ccccc1
	O=C(CN1CCCC1)Nc1ccc(F)cc1
	NC(=O)c1ccc(NC(=O)c2cnccn2)cc1
	CC(=O)Nc1ccc(CN2CCOCC2)cc1
	CNCCC1CCCCC1
	Oc1ccc(CNC2CCCCC2)cc1
	CN1CCCc2ccc(S(N)(=O)=O)cc21
	CC(CS(N)(=O)=O)c1ccccc1
	CC(C)(O)CN1CC[C@H](N)C1
	FC(F)(F)c1ccc(CN2CCOCC2)cc1
	CN1CCN(CCN)CC1(C)C
	CCOC(=O)c1cn[nH]c1
	CC(C)C(=O)N1CCN(C(C)C)CC1
	CN1CCN(C(=O)c2ccc(F)c(F)c2)CC1
	Fc1ccccc1NCc1cc[nH]n1
	CS(=O)(=O)N1CCC[C@@H]1CN
	CNCc1ccncc1
	COC(=O)c1cccc(NS(C)(=O)=O)c1
	O=C(Nc1ccc(O)cc1)c1ccc(Cl)cc1
	CC(=O)NCC1(O)CCCC1
	CC(C)NC(=O)c1ccc2ccccc2n1
	CC(=O)Nc1cccc(C(=O)O)c1C
	Cn1nccc1C(=O)NCc1cccs1
	COc1ccc(CN2CCOCC2)cc1OC
	CCNCc1cn(C)nn1
	COC(=O)c1ccc(NC(=O)C2CCCC2)cc1
	N#CCC(=O)Nc1ccc(Cl)cc1
	CN1CCC[C@@H]1CO
	COc1ccc(CNC(=O)CC#N)cc1
	COc1ccc2nc(NC(=O)C3CC3)sc2c1
	CS(=O)(=O)c1nccn1Cc1cscn1
	CC(=O)NCc1cn[nH]c1
	Cc1cccc(NC(=O)Nc2nc(C)cs2)c1
	Cc1noc(CN2CCC(CO)CC2)n1
	Cc1nsc(N2CCCNCC2)n1
	CCC(=O)NC1CCNC1
	CC(C)Nc1cccnc1
	OCc1ccc(-n2cnc3ccccc32)cc1
	Oc1cccc(CN2CCSCC2)c1
	CC(=O)NCc1ccc(S(N)(=O)=O)cc1
	Cc1cc(C(=O)NCC2CCCO2)ns1
	Cn1ccc(NCc2ccccc2)n1
	Cc1ccc(NC(=O)c2cccc(F)c2)cc1O
	NC(=O)C(O)C1CCOCC1
	CC(=O)Nc1cccc2nonc12
	CNC(C)c1sc(C)nc1C
	Nc1ccccc1N1CCOCC1
	CCOC(=O)CN1CCCCC1
	CC(C)(O)CNC1CCOCC1
	O[C@@H]1CCN(Cc2ccc(Cl)cc2)C1
	Cc1cc(C(=O)Nc2ccc3[nH]ccc3c2)no1
	N#Cc1ccc(NC(=O)c2cccs2)cc1
	O=C(COc1ccccc1)N1CCCC1
	CCc1nc(C2CCCN2)no1
	CC1CN(S(=O)(=O)N(C)C(C)C)CCO1
	CCOC(=O)N1CCOCC1
	CN(CC1CCOC1)c1ncncc1Cl
	O=C(c1ccc(Cl)cc1)N1CCSCC1
	COc1ccccc1N1CCN(CC#N)CC1
	COC(=O)Nc1ccc(Cc2ccncc2)cc1
	CC(O)CCn1cccn1
	CC1CCCN(C(=O)CO)C1
	CC(O)C(=O)NCc1ccccn1
	CC(Oc1ccccc1F)C(=O)O
	CCNc1ccc(S(C)(=O)=O)cc1F
	CC1=NN(c2ccccc2)C(=O)C1
	CN(CCO)S(=O)(=O)c1ccc(N)cc1
	N#CCCN1CCOCC1
	CN(C1CCCCCC1)S(C)(=O)=O
	CC1CCCCN1CCN
	CC1CN(C(=O)c2cnsn2)C(C)CO1
	CC(C)C(=O)Nc1nnn(C)n1
	CS(=O)(=O)N1CCC(O)CC1
	Nc1cc(C(F)(F)F)ccc1N1CCCCC1
	Cc1cc(F)ccc1CS(N)(=O)=O
	CC(=O)N1CCCNCC1
	COc1ccc(NCc2ccccc2O)cc1
	CC(C)(C)NC(=O)Cn1ccc(C(F)(F)F)n1
	COc1ccc2sc(N)nc2c1
	CC(Oc1ccc(-c2ccccc2)cc1)C(=O)O
	Cc1nsc(N2CCOC(C)C2C)n1
	COc1ccc2cn[nH]c(=O)c2c1OC
	Cn1ccc(C(=O)NC[C@@H]2CCCO2)n1
	CCC(=O)Nc1ccc2[nH]c(=O)[nH]c2c1
	CC(Oc1ccc(C#N)cc1)C(N)=O
	CC(N)c1ccc(NC(=O)C2CC2)cc1
	Cn1cc(CNC(=O)c2ccco2)cn1
	CCC(NC)c1ccncc1
	CC1C(O)CCCN1Cc1ccccc1
	CC(=O)NCCN1CCCCCC1
	COC(=O)CNC(=O)c1cc(C)on1
	CCc1nnc(NC(=O)C(F)(F)F)s1
	Cc1cc(CN(C)C(=O)NC2CC2)no1
	CC(=O)Nc1cccc(F)c1C(=O)O
	CCCC(=O)NCc1nc2ccccc2[nH]1
	CC(=O)N(C)c1cccnc1
	O=C(NCCc1ccc(F)cc1)c1ccco1
	CC(=O)N1c2ccccc2CCC1C
	C[C@@H](CO)N(C)c1ncccc1F
	Cc1cc(N2CCNCC2)nc(C)n1
	CC(C)N1CCN(C(=O)c2cccs2)CC1
	O=C(NCc1nc2ccccc2[nH]1)c1ccco1
	CC(NS(C)(=O)=O)c1ccccc1Cl
	N#Cc1cccc(NC(=O)CCC2CCCC2)c1
	Cc1n[nH]c(C)c1S(=O)(=O)N(C)C
	COCC(=O)Nc1ccccc1C(N)=O
	OCc1cn(-c2ccc(Cl)cc2)nn1
	CN1CCN(C(=O)C2CCCO2)CC1
	CC(=O)Nc1ccncc1C
	Cc1ccc(OCC(=O)N2CCOCC2)c(C)c1
	O=C(c1c(F)cccc1F)N1CCCC1
	Nc1ccc(S(=O)(=O)Nc2ccccn2)cc1
	O=C(NCc1ccccc1)c1cccc(F)c1
	CCS(=O)(=O)Nc1ccccc1F
	COc1ccccc1NC(=O)c1ccc(C)s1
	COC(=O)[C@@H]1C[C@@H](O)CN1C(=O)c1ccco1
	CC(=O)Nc1cc2c(cc1C)OCO2
	Cc1ccccc1OCC(=O)N(C)C
	Cc1cc(C(=O)Nc2ccn(C)n2)on1
	COC(=O)c1ccncc1
	Fc1cccc(CNCc2ccco2)c1
	Cc1nn(Cc2c(C)noc2C)c(=O)s1
	N#Cc1ccc(CNC(=O)N2CCOCC2)cc1
	Cc1cccc(C(=O)N(C)C)c1C
	Cc1csc(CNC(=O)C2CCC2)n1
	C[C@H](O)CNCc1c(Cl)cccc1Cl
	O=C(CC1CCCCC1)Nn1cnnc1
	Cc1ccc(CNC(=O)C2CCC2)cn1
	OC1CCN(Cc2ccsc2)CC1
	c1nc(CN2CCNCC2)cs1
	CN(CCc1ccccn1)C(=O)c1ccccc1
	c1cc(NCC2CCCO2)ccn1
	O=C(Nc1ccccc1)Nc1cccnc1
	COC(=O)N1CCN(c2ccc(F)cc2)CC1
	CN1CCN(C(=O)Nc2ccccc2)CC1
	COc1cccc2[nH]ccc12
	Cc1cc(N(C)C2CC(O)C2)nc(C)n1
	CC(C)C(=O)NCC1CCCNC1
	CC(C)(N)CN1CCCC1
	c1ccc(NCC2CCNC2)nc1
	CCN1N=C(C(F)(F)F)CC1=O
	c1ccc(Nc2nncs2)cc1
	Cc1nc(CC(=O)N2CCOCC2)cs1
	CC1(C)CN(c2ncccc2F)CC1O
	O=C(c1csnn1)N1CCOCC1
	CCn1cc(CNC(=O)c2cccnc2)cn1
	CNC(=O)c1cccc(C(=O)O)n1
	NC(=O)N1CCN(c2ccc(F)cc2)CC1
	CCn1cc(NC(=O)C2CCC2)cn1
	CC(C)NC(=O)N(C)C1CCS(=O)(=O)C1
	CNC(C)c1cnn(C)c1
	CS(=O)(=O)NC1CCCC1
	Oc1ccc(CN2CCc3ccccc3C2)cc1
	CN(Cc1cccc(F)c1)S(N)(=O)=O
	O=C(CC1CCCCC1)Nc1cccnc1
	Cc1nc(CN2C[C@@H](F)C[C@H]2CN)cs1
	COC(C)c1nc(-c2cnoc2C)cs1
	CNS(=O)(=O)c1ccccc1Cl
	Cc1occc1C(=O)Nc1ccncc1
	CC(=O)Nc1ccccc1CC(=O)O
	O=C(NCCc1ccncc1)c1ccccc1F
	CC1CCN(C(=O)CCCc2ccccc2)CC1
	Cc1c(Cl)cccc1NC(=O)[C@@H]1CCCO1
	CC(Oc1ccc(Cl)cc1)C(N)=O
	CC(C)c1ncc(Cl)c(C(N)=O)n1
	Cc1n[nH]c(C)c1-c1ccccc1N
	CC(=O)Nc1ccc(Nc2ccccc2)cc1
	CCNC1CCN(c2ccncc2)CC1
	CC(=O)NC1CNc2ccccc2C1
	CNC(=O)CN1CCNCC1
	CCOC(=O)Nc1cccc(Cl)c1
	COc1ccc(NCc2ccc(F)cc2)cc1
	CS(=O)(=O)N1CCCC(C(=O)O)C1
	CN(C)c1ccncc1
	Cc1ccc(C)c(OC(=O)c2ccncc2)c1
	CCCc1nnc(NC(=O)c2ccccn2)s1
	CCNC(=O)c1c[nH]nn1
	COc1ccc(NC(=O)Nc2cccs2)cn1
	CC(C)C(N)C(=O)N1CCOCC1
	CNC(=O)C1CCCc2sc(C)nc21
	CCC(=O)Nc1cccc(N)c1C
	Cc1cccc(N2CCNC(C)C2)n1
	CC(N)C(=O)N1CCCCC1C
	CCOc1ncccc1C(N)=O
	CNc1ncccn1
	CCNc1ccc(C)nn1
	c1csc(-c2nnc[nH]2)n1
	CNS(=O)(=O)c1cccc(C)c1F
	CC(=O)NCC1CNCCO1
	CCN(CC)c1cccc(O)c1
	CC(C)n1cc(C(=O)O)nn1
	CC(CO)N(C)c1ncc(Cl)cn1
	CC(=O)N1CC(C)Oc2c(F)cccc21
	CNc1ccccc1S(C)(=O)=O
	CC(=O)NC(C)(C(=O)O)C1CC1
	O=C(Nc1cccc(Cl)c1)C(F)(F)F
	O=C(OCc1ccc(Cl)cc1)c1cccnc1
	Cc1csc(NC(=O)C2CCOCC2)n1
	Cc1[nH][nH]c(=O)c1CCO
	CC(Cc1ccc(Br)cc1)C(N)=O
	CC(=O)Nc1ccccc1O
	Cc1ccc(CC(=O)Nc2nccs2)cc1
	CN(C)C(=O)C1(C(=O)O)CC1
	O=C(Nc1cccnc1)c1cnn2cccnc12
	Cc1nccn1CC(C)O
	Nc1ccccc1OCc1ccccc1
	CCN(CC)c1cc(C)nc2ncnn12
	c1cc(CN2CCNCC2)no1
	CCOc1cccc(C(=O)Nc2nnn(C)n2)c1
	O=C(NC[C@H]1CCCO1)N1CCOCC1
	O=C(CCC1CCCCC1)N1CCOCC1
	OCCN1CCOCC1
	CN(CC(=O)O)C(=O)c1ccccn1
	Cc1cccc(C(=O)NC(C)C2CC2)n1
	Cc1noc(C)c1CC(C)C(=O)N(C)C
	Cc1cc(C(=O)NC(C)C)on1
	CCc1ccccc1NC(=O)c1snnc1C
	N#CCN1CCN(c2cccc(Cl)c2)CC1
	CCc1nnc(NC(=O)c2cnccn2)s1
	Cc1cc(NC(=O)CSc2ccccc2)no1
	Cc1ccsc1CNC(C)(C)CO
	CN(CC(=O)O)C(=O)c1ccc(F)cc1
	CC1(S(=O)(=O)N2CCC=C(F)C2)CC1
	CCOC(=O)NCc1ccccc1
	CNS(=O)(=O)CC1CCCCC1
	c1coc(CNc2nc3ccccc3[nH]2)c1
	CC(=O)N1Cc2ccc(N)cc2C1
	Cc1cncc(NCc2ccncc2)c1
	Cc1cc(C2CCCN2S(C)(=O)=O)no1
	CCc1ccc(-c2nc(N)sc2C)cc1
	CCC(=O)NCc1nnc2n1CCCC2
	CCc1csc(-c2c[nH]cn2)n1
	COCC(=O)NCc1nc2ccccc2[nH]1
	CNc1nccnc1C#N
	CCc1ccc(OCC(=O)N2CCCCC2)cc1
	Cc1nnc(CN2CCC=C(F)C2)s1
	CC(C)N(C)S(=O)(=O)N1CCNC(=O)C1
	CN(C)C(=O)OCCn1ccnc1
	O=C(NCCN1CCCC1=O)Nc1ccccc1
	CS(=O)(=O)Nc1ccc(-c2ccccc2)cc1
	CCC1CCC(NC[C@H]2CCCO2)CC1
	c1ccc(CCNc2nc3ccccc3[nH]2)cc1
	O=S1(=O)CCN(Cc2ccco2)CC1
	CN1CCN(S(=O)(=O)N(C)C)CC1
	CN1CCC(Oc2cccc(F)c2)C1=O
	Cc1nnc(N2CCCCC2)s1
	CCn1ccc(CNC)n1
	CC1COCCN1CCN
	Cc1ccc(C(N)=O)c(F)c1
	CC(=O)c1ccc(OCC(=O)O)cc1
	CC(=O)Nc1cnccc1C
	COCc1nnc(N)s1
	Fc1cccc(CN2CCOCC2)c1
	CC(=O)Nc1ccc(N2CCN(C)CC2)cc1
	Cc1cc(F)cc(S(N)(=O)=O)c1
	Cc1ccc(Nc2ncnc3[nH]ncc23)cc1
	CN(C(=O)C1CCNC1)c1ccccc1
	COCC(=O)Nc1c(C)cc(C)cc1C
	Cc1nccn1Cc1cccc(C#N)c1
	O=C(CN1CCCC1)Nc1cccc(Cl)c1
	O=C(c1ccco1)N1CCN(C(=O)C2CC2)CC1
	CNCC(=O)Nc1cc(C)ccn1
	c1ccc(SCCN2CCOCC2)cc1
	CCOC(=O)c1ccc(F)cc1F
	CCOc1c(F)cccc1C(=O)N(C)C
	C1CC(c2nc(C3CC3)no2)CN1
	CC(=O)c1ccc(OC(F)F)cc1
	CCC(CC)C(=O)Nc1nccs1
	CC(NC(=O)C1CCCC1)C(=O)O
	Cc1cccc(C(=O)Nc2ccc(C)cc2O)c1
	O=C(COc1ccccc1)Nc1ccccc1O
	COc1ccc(CCC2(C)NC(=O)NC2=O)cc1
	Cc1ccc(CS(N)(=O)=O)cc1F
	CCOc1ccc(CC(=O)O)cc1
	CN(C(=O)[C@H]1CC1(C)C)c1cccnc1
	CCc1noc(C)c1C(=O)Nc1cc(C)on1
	Cc1ncc(CNc2cncc(F)c2)s1
	C1CCC(NCC2CCCO2)C1
	Fc1ccc(Cn2cnc3ccccc32)cc1
	Cc1cccc(C(=O)NCC(=O)O)c1
	COc1ccc(C)cc1NC(=O)Nn1cnnc1
	CN(C)S(=O)(=O)c1cn[nH]c1
	CC(C)(C(N)=O)c1ccccc1
	CN1CCN(C(=O)C2CCCN2)CC1
	C[C@@H](CO)Nc1ncc(Cl)cc1F
	Cc1ccc(NC(=O)C2CCCO2)nc1
	Cc1ccc(CN2CCS(=O)(=O)CC2)cc1
	Cn1cc(C(N)=O)c(C(F)F)n1
	CNCc1cnn(-c2ccccc2)c1
	CN(C)Cc1nc(C2(N)CCCC2)no1
	Cc1nn(C)c(C)c1NC(=O)CC#N
	Cc1ccccc1OCC(=O)Nc1ccccc1
	Cc1cc(C(=O)NCc2cccs2)no1
	CCC(C)NC(=O)c1ccccc1N
	CNC1(C(N)=O)CCCC1
	CC(=O)c1cccc(NC(=O)C(F)(F)F)c1
	CN(C)C(=O)N1CCOCC12CCOC2
	CCn1cc(CCO)cn1
	Fc1ccccc1CNC1CCOCC1
	CCN(CCO)c1ccc(N)cc1
	CC(=O)NCC1(c2ccccc2)CCOCC1
	CCNC(=O)c1ccc(N(C)C)c(F)c1
	NC(=O)C1CCC(F)(F)CC1
	CCOC(=O)c1cc(-c2ccc(C)cc2)no1
	CC(C)(C)C1CCN(C(=O)c2ccccc2)CC1
	CC(=O)N(C)c1ccccc1C(=O)O
	CNS(=O)(=O)Cc1cc(C)on1
	O=C(O)Cc1ccc(-c2ccccc2)cc1
	O=C(O)c1cccc(NC(=O)c2ccno2)c1
	CC(C)N(C)c1ncnc2c1cnn2C
	CC(=O)Nc1ccccc1OCc1ccccc1
	COC(=O)C1CCN(CC(N)=O)CC1
	CC1COCCN1Cc1ccccc1F
	COC(=O)c1ccc(NC(=O)C(F)(F)F)cc1
	Oc1ccccc1CN1CCOCC1
	c1cc(-c2ccc3c(c2)OCO3)n[nH]1
	CC(=O)Nc1cc(C(=O)O)ccc1F
	CNCC1COc2ccccc2O1
	CC(=O)N1C[C@H](O)C[C@@H]1C(=O)O
	Cc1ccc(OCC(=O)N2CCN(C)CC2)cc1
	CS(=O)(=O)CC(O)c1ccccc1
	Cn1ncc(Cl)c1C(=O)N1CCCCC1
	CC(=O)Nc1ccc(F)c(C(=O)O)c1
	CNC1CCCN(c2cccnn2)C1
	CCC(=O)Nc1ccc(S(N)(=O)=O)cc1
	CC(CO)(CO)NC(=O)Nc1ccccc1
	COCC(=O)NCc1ccccc1
	O=C1CN(Cc2ccccc2)CC(=O)N1
	COCC(=O)Nc1ccc(O)cc1
	Cc1ncsc1C(=O)N1CCNC(=O)C1
	c1ccc(CNC2CCNC2)cc1
	Nc1cccc(OCc2ccccc2)c1
	CC(=O)N1CCCC(O)(C(=O)O)C1
	NC(=O)Nc1ccc(-c2ccccc2)cc1
	CCN(CC)S(=O)(=O)c1ccc(C)cc1
	CC1CNCCN1CCO
	C1CN(Cc2nc(C3CC3)no2)CCO1
	Cc1ccccc1CC(N)=O
	CCNC(=O)N1CCN(C(C)=O)CC1
	CCNC(=O)CN1CC(C)OCC1C
	Cc1noc(NC(=O)CC2CCCC2)n1
	Cc1ccc(NC(=O)c2ccco2)cc1O
	c1nc(N2CCC2)c2[nH]cnc2n1
	Cc1nc(C(=O)N2CCCC2)c(C)s1
	CN(C)c1ccc(CNn2cnnc2)cc1
	CCS(=O)(=O)N1CCC(C(=O)O)CC1
	OCC1CCN(c2ncccn2)CC1
	Cc1cc(C(=O)NCC2CCOC2)on1
	CNC1CCCCC1S(C)(=O)=O
	Cn1cc(Cl)c(C(=O)NC2CCCC2)n1
	CC(=O)NCCc1ccccc1C
	CNCc1cccc(OC)n1
	CC(C)c1ccc(C(=O)Nc2ccccn2)cc1
	CC(C)C(=O)Nc1cccc(C#N)c1
	CC(C)c1ccc(CN2CCC(O)CC2)cc1
	Fc1ccccc1CNc1cn[nH]c1
	CC(=O)N1CCCC2(CCCCCC2)C1
	CC1(C)CN(C(=O)CC(F)(F)F)CCO1
	CC(=O)N1CCN(CCCc2ccccc2)CC1
	CCOc1ccc(C(C)N)cc1
	CCNc1ccc(C#N)cn1
	CCN(C)C(=O)c1cccc(N)c1
	O=C(Cc1ccc(Cl)cc1)Nc1ncccn1
	COc1cccc(C(=O)Nc2ccccc2F)c1
	CC(=O)N1CC(C(=O)O)C1
	CC(C)Nc1nc2ccccc2[nH]1
	CN(C)Cc1ccc(C#N)cc1
	CC(=O)N1CCC(C#N)CC1
	CC(C)NC(=O)CN1CCCNCC1
	O=C(COC(F)F)N1CCCC2(CC2)C1
	CNC1(CO)CCOCC1
	CN1CCC[C@@H](OC(=O)c2ccco2)C1
	CC(=O)NCCc1ccc(S(N)(=O)=O)cc1
	CS(=O)(=O)Cc1nc2ccccc2[nH]1
	Cc1csc(CNC(=O)c2cc[nH]n2)n1
	COCC(=O)NCc1ccc(C)cc1
	Fc1ccc(NC2CCOCC2)nc1
	CCC(=O)Nc1nc(C)cs1
	Cn1nc(C(N)=O)c2ccccc21
	Cc1cc(C)nc(Nc2ccccc2)n1
	CS(=O)(=O)NCCc1ccc(F)cc1
	N#Cc1ccc(Cn2cnc3ccccc32)cc1
	Cc1ccc(CC(=O)NC[C@@H]2CCCO2)cc1
	OCC1CN(Cc2ccccc2)CCO1
	O=C(NCc1ccco1)Nc1ccc(F)cc1
	CC(N)c1ccc(N2CCOCC2)cc1
	O=C(COc1ccccc1)Nc1cccc(F)c1
	Cc1cccc(NC(=O)CN2CCOCC2)c1C
	O=S1(=O)CCCN1Cc1cccc(F)c1
	Cc1noc(C)c1C(=O)NCCC1=CCCCC1
	Cc1ccc(CN(C)Cc2ccccc2)o1
	Clc1cccc(CN2CCOCC2)c1
	CCOC(=O)C1CCN(c2cnccn2)CC1
	CC(NC1CC1)c1cccnc1
	CCOC(=O)CN1CCS(=O)(=O)CC1
	COc1cc(C(=O)O)cc(OC)c1OC
	NC(=O)c1c[nH]c(C2CC2)n1
	CNC(=O)c1cccc2cc[nH]c12
	O=C(Nc1ccc(F)cc1)Nc1cccc(O)c1
	Cc1ccccc1-n1cc(C(=O)O)nn1
	CC(C)NC(=O)N(C)Cc1cnn(C)c1
	CC(=O)N1CCOC(CO)C1
	CC(N)CN1CCOCC1
	CNC(=O)c1cnc(C)s1
	NC(=S)Nc1ccccc1OC(F)(F)F
	CCOc1ccc(NC(=O)NC(C)(C)C)cc1
	OCc1ccccc1N1CCOCC1
	CNC(=O)C1CNCCO1
	NC(=S)Nc1ccc(OC(F)(F)F)cc1
	CC(=O)N1C[C@H]2CC[C@H]1c1ccccc12
	NC(=O)c1cnn(CCO)c1
	CNCc1cccc(Cl)c1
	Cc1cccc(Nc2ncnc3c2cnn3C)c1
	CS(=O)(=O)NC1CCNCC1
	CC(=O)N1CCC(c2c[nH]c3ccccc23)CC1
	Fc1ccc(CNCc2ccccc2)cc1
	COc1ccc(NC(=O)CN)cc1
	CC(O)COc1cccc(F)c1
	CC1CN(C(=O)Cn2cccn2)CCO1
	CN1CCN(c2ncccc2F)CC1=O
	CCC(=O)Nc1ccc(C)cc1O
	CCCC(=O)Nc1cccnc1Cl
	CCNCc1cccc2[nH]ccc12
	COc1cc(NC(C)=O)c(OC)cc1Cl
	COC(=O)COc1ccc(C#N)cc1
	Cn1cc(Oc2ncncc2Cl)cn1
	COC(=O)Nc1nc2c(C)cccc2s1
	Cc1ccc(S(=O)(=O)N(C)CCC#N)cc1
	CC1CCOC1C(=O)Nc1cnns1
	NC(=O)c1cnc(C(F)(F)F)nc1
	CC1CCCN(C(=O)c2cscn2)CC1
INPP5DA
	CN(CC1CCOC1)c1ncncc1Cl
	Cn1ncc(Cl)c1C(=O)N1CCCCC1
	CC(=O)Nc1ccccc1O
	O=C(c1ccc(Cl)cc1)N1CCSCC1
	Cc1ccc(CC(=O)Nc2nccs2)cc1
	COc1ccccc1N1CCN(CC#N)CC1
	CC(N)c1ccc(-c2cncnc2)cc1
	CNC1CCCN(c2cccnn2)C1
	COC(=O)Nc1ccc(Cc2ccncc2)cc1
	O=C(Nc1ccc2ncccc2c1)c1ccccc1
	CC1CCCN(C(=O)CO)C1
	CCC(=O)Nc1ccc(S(N)(=O)=O)cc1
	CCNc1ccc(S(C)(=O)=O)cc1F
	CC1CCN(C(=O)c2cc3ccccc3o2)CC1
	CC(CO)(CO)NC(=O)Nc1ccccc1
	CC(Oc1ccccc1F)C(=O)O
	COCC(=O)NCc1ccccc1
	O=C1CN(Cc2ccccc2)CC(=O)N1
	CC(C)C(=O)N1CCC(Cc2ccccc2)CC1
	c1cnc(N2CCC3(CCOC3)C2)cn1
	CN(C)C(=O)CNc1ccccc1
	CC1CN(Cc2nnsc2Cl)C(C)CO1
	CNC(=O)CN(C)C1CCCCCC1
	O=C(Nc1cccnc1)c1cnn2cccnc12
	CN(CCO)S(=O)(=O)c1ccc(N)cc1
	Nc1ccccc1OCc1ccccc1
	N#CCC(=O)NC1CCCCC1
	CCN(CC)c1cc(C)nc2ncnn12
	COC(=O)Nc1nnc(CC2CCCC2)s1
	COCC(=O)Nc1ccc(O)cc1
	c1csc(CNCc2ccncc2)c1
	CC(C)(C)CC(=O)Nc1ccc(F)cc1F
	COCc1cc(C(N)=O)no1
	Cc1ncsc1C(=O)N1CCNC(=O)C1
	c1ccc(CNC2CCNC2)cc1
	c1cc(CN2CCNCC2)no1
	CCOc1cccc(C(=O)Nc2nnn(C)n2)c1
	O=C(CCc1ccccc1)Nc1ccc(O)cc1
	CC1CN(C(=O)c2cnsn2)C(C)CO1
	Nc1cccc(OCc2ccccc2)c1
	CC1CCCCN1CCN
	O=C(NC[C@H]1CCCO1)N1CCOCC1
	CC(C)C(=O)Nc1nnn(C)n1
	O=C(CCC1CCCCC1)N1CCOCC1
	CC(=O)N1CCCC(O)(C(=O)O)C1
	CC(C)c1ccc(NC(=O)N2CCOCC2)cc1
	CS(=O)(=O)N1CCC(O)CC1
	OCCN1CCOCC1
	CCc1ccc(C(=O)NCc2cnn(C)c2)s1
	O=C(Nc1nccs1)[C@@H]1C[C@H]1c1ccccc1
	CCN(CC)S(=O)(=O)c1ccc(C)cc1
	CN(CC(=O)O)C(=O)c1ccccn1
	CC(=O)N1CCCNCC1
	Cc1cccc(C(=O)NC(C)C2CC2)n1
	C1CN(Cc2nc(C3CC3)no2)CCO1
	Cc1ccccc1CC(N)=O
	CCNC(=O)CN1CC(C)OCC1C
	Cc1noc(C)c1CC(C)C(=O)N(C)C
	COc1ccc(NCc2ccccc2O)cc1
	Cc1noc(NC(=O)CC2CCCC2)n1
	COc1ccc2sc(N)nc2c1
	COc1ccc(CN)cc1OC
	Cc1nsc(N2CCOC(C)C2C)n1
	Cc1cc(C(=O)NC(C)C)on1
	CCc1ccccc1NC(=O)c1snnc1C
	CNc1ncc(C(F)(F)F)cc1Cl
	CNC1CCCN(c2ccccc2)C1=O
	N#CCN1CCN(c2cccc(Cl)c2)CC1
	COc1ccc2cn[nH]c(=O)c2c1OC
	CC1CN(C(=O)c2cnccn2)CCO1
	Cn1ccc(C(=O)NC[C@@H]2CCCO2)n1
	Cc1cc(NC(=O)CSc2ccccc2)no1
	CCc1nnc(NC(=O)c2cnccn2)s1
	CC(Oc1ccc(C#N)cc1)C(N)=O
	CCC(=O)Nc1ccc2[nH]c(=O)[nH]c2c1
	CC(N)c1ccc(NC(=O)C2CC2)cc1
	Cn1cc(CNC(=O)c2ccco2)cn1
	CC1C(O)CCCN1Cc1ccccc1
	CC(=O)NCCN1CCCCCC1
	COC(=O)CNC(=O)c1cc(C)on1
	CNc1nccc(OC)n1
	CCc1nnc(NC(=O)C(F)(F)F)s1
	Cc1ccsc1CNC(C)(C)CO
	c1nc(N2CCC2)c2[nH]cnc2n1
	Fc1cccnc1NCC1CCOCC1
	Cc1nc(C(=O)N2CCCC2)c(C)s1
	Cc1cc(CN(C)C(=O)NC2CC2)no1
	CC(=O)Nc1cccc(F)c1C(=O)O
	CC1(S(=O)(=O)N2CCC=C(F)C2)CC1
	CN(C)c1ccc(CNn2cnnc2)cc1
	COc1ccc(C(=O)C2CCNCC2)cc1
	O=C(NCCc1ccc(O)cc1)c1ccccn1
	CCOC(=O)NCc1ccccc1
	CCS(=O)(=O)N1CCC(C(=O)O)CC1
	c1coc(CNc2nc3ccccc3[nH]2)c1
	CCCC(=O)NCc1nc2ccccc2[nH]1
	Cc1cncc(NCc2ccncc2)c1
	O=C(NCCc1ccc(F)cc1)c1ccco1
	OCc1cn(-c2ccc(Cl)c(Cl)c2)nn1
	CC(C)N1CCCC(CO)C1
	OCC1CCN(c2ncccn2)CC1
	Cc1cc(N2CCNCC2)nc(C)n1
	CC(C)N1CCN(C(=O)c2cccs2)CC1
	CC(=O)c1ccc(NC(=O)CN2CCCC2)cc1
	COC(=O)c1ccc(S(N)(=O)=O)cc1
	O=C(NCc1nc2ccccc2[nH]1)c1ccco1
	CC(NS(C)(=O)=O)c1ccccc1Cl
	CNC1CCCCC1S(C)(=O)=O
	CN1CCN(C(=O)Nc2ccc(F)cc2)CC1
	CC1(C)CN(C(=O)NCC2CC2)C1(C)C
	C1CN(CC2CCOCC2)CCN1
	Cn1cc(Cl)c(C(=O)NC2CCCC2)n1
	N#Cc1cccc(NC(=O)CCC2CCCC2)c1
	CC(=O)Nc1ncc(Cc2cccc(C)c2)s1
	Cc1n[nH]c(C)c1S(=O)(=O)N(C)C
	CC(=O)NCCc1ccccc1C
	COCC(=O)NCc1nc2ccccc2[nH]1
	Cc1cccc(NC(=O)[C@@H]2CCCN2)n1
	C1CC(CNC2CC2)CO1
	CC(=O)Nc1ccc(C)c2c1CCCN2
	CC(C)c1ccc(C(=O)Nc2ccccn2)cc1
	COCC(=O)Nc1ccccc1C(N)=O
	CC(C)C(=O)Nc1cccc(C#N)c1
	OCc1cn(-c2ccc(Cl)cc2)nn1
	CCc1ccc(OCC(=O)N2CCCCC2)cc1
	CC(=O)Nc1ccncc1C
	CN1CCN(C(=O)C2CCCO2)CC1
	Cc1ccc(OCC(=O)N2CCOCC2)c(C)c1
	O=C(c1c(F)cccc1F)N1CCCC1
	CC(C)c1ccc(CN2CCC(O)CC2)cc1
	Cc1nnc(CN2CCC=C(F)C2)s1
	c1ccc(CN2CCC(n3cccc3)CC2)cc1
	CC(C)N(C)S(=O)(=O)N1CCNC(=O)C1
	Nc1ccc(S(=O)(=O)Nc2ccccn2)cc1
	Fc1ccccc1CNc1cn[nH]c1
	CC1CCN(CCN)CC1
	O=C(Cc1ccc(F)cc1)Nc1ccc(F)cc1
	O=C(NCc1ccccc1)c1cccc(F)c1
	CC(C)(CO)NC(=O)c1cccc(Cl)c1
	CN(C)C(=O)OCCn1ccnc1
	CC(=O)N1CCCC2(CCCCCC2)C1
	COC(=O)[C@@H]1C[C@@H](O)CN1C(=O)c1ccco1
	CC(=O)Nc1cc2c(cc1C)OCO2
	O=C(NCCN1CCCC1=O)Nc1ccccc1
	CC1(C)CN(C(=O)CC(F)(F)F)CCO1
	Cc1ccccc1OCC(=O)N(C)C
	CC(=O)N1CCN(CCCc2ccccc2)CC1
	N#Cc1ccc(CNCc2ccc(F)cc2)cc1
	CC1CN(C)CCC1Nc1cnn(C)c1
	CS(=O)(=O)Nc1ccc(-c2ccccc2)cc1
	CC(C)Nc1ncccn1
	Cc1cc(C(=O)Nc2ccn(C)n2)on1
	O=C(Cc1ccc(Cl)cc1)Nc1ncccn1
	COc1cccc(C(=O)Nc2ccccc2F)c1
	CC(=O)N1CC(C(=O)O)C1
	CC1CCCC1NCCO
	CCC1CCC(NC[C@H]2CCCO2)CC1
	c1ccc(CCNc2nc3ccccc3[nH]2)cc1
	CC(=O)Nc1ccc(-c2csc(N)n2)cc1
	CC(C)Nc1nc2ccccc2[nH]1
	O=S1(=O)CCN(Cc2ccco2)CC1
	COC(=O)c1ccncc1
	O=C(c1ccc2c(c1)OCO2)N1CCCCCC1
	CC(=O)N1CCCC(C(N)=O)C1
	CN(C)Cc1ccc(C#N)cc1
	Fc1cccc(CNCc2ccco2)c1
	O=C(CCCc1ccccc1)N1CCOCC1
	CC(C)(C)N1CC(O)C1
	CN1CCN(S(=O)(=O)N(C)C)CC1
	CC(=O)N1CCC(C#N)CC1
	CN1CCC(Oc2cccc(F)c2)C1=O
	CNC(=O)c1ccc(S(N)(=O)=O)cc1
	Cc1nnc(N2CCCCC2)s1
	CCn1ccc(CNC)n1
	N#Cc1ccc(CNC(=O)N2CCOCC2)cc1
	Cc1nn(Cc2c(C)noc2C)c(=O)s1
	Cc1cccc(C(=O)N(C)C)c1C
	CC(C)NC(=O)CN1CCCNCC1
	CC1CCNC(C(N)=O)C1
	NC(=O)N1CCN(C(=O)c2ccco2)CC1
	O=C(COC(F)F)N1CCCC2(CC2)C1
	CC(=O)Nc1cnccc1C
	O=C(C1CC1)N1CCN(c2ccc(F)cc2)CC1
	COCc1nnc(N)s1
	CC1(C)CCCN1CCN
	CCc1ncc(CNC)s1
	CN1CCC[C@@H](OC(=O)c2ccco2)C1
	CC(=O)NCCc1ccc(S(N)(=O)=O)cc1
	Cc1noc(C(N)C(C)C)n1
	CS(=O)(=O)Cc1nc2ccccc2[nH]1
	Cc1csc(CNC(=O)C2CCC2)n1
	C[C@H](O)CNCc1c(Cl)cccc1Cl
	Cc1csc(CNC(=O)c2cc[nH]n2)n1
	OC1CN(C(c2ccccc2)c2ccccc2)C1
	COCC(=O)NCc1ccc(C)cc1
	O=C(CC1CCCCC1)Nn1cnnc1
	CCS(=O)(=O)NCc1ccc2c(c1)OCO2
	Cc1ccc(CNC(=O)C2CCC2)cn1
	OC1CCN(Cc2ccsc2)CC1
	COCC(=O)Nc1nnc(C)s1
	CCN(CC)C(=O)c1cc(C)no1
	Fc1ccc(NC2CCOCC2)nc1
	CN(CCc1ccccn1)C(=O)c1ccccc1
	CC(C)(CO)NC(=O)Nc1ccc(Cl)cc1
	CCNC(=O)Nc1cc(C)on1
	Fc1cccc(CN2CCOCC2)c1
	NCc1ccccc1OC(F)(F)F
	c1cc(NCC2CCCO2)ccn1
	O=C(Nc1ccccc1)Nc1cccnc1
	Cc1ccc(Nc2ncnc3[nH]ncc23)cc1
	CN(C(=O)C1CCNC1)c1ccccc1
	COCC(=O)Nc1c(C)cc(C)cc1C
	CC(=O)Nc1ccc(Oc2ncccn2)cc1
	Cn1nc(C(N)=O)c2ccccc21
	Cc1cc(C)nc(Nc2ccccc2)n1
	C1CC(Cc2nc(C3CC3)no2)CCN1
	CS(=O)(=O)NCCc1ccc(F)cc1
	CS(=O)(=O)NCCc1ccccc1
	Cc1nccn1Cc1cccc(C#N)c1
	N#Cc1ccc(Cn2cnc3ccccc32)cc1
	Cc1ccc(CC(=O)NC[C@@H]2CCCO2)cc1
	O=C(CN1CCCC1)Nc1cccc(Cl)c1
	COC(=O)N1CCN(c2ccc(F)cc2)CC1
	CN1CCN(C(=O)Nc2ccccc2)CC1
	O=C(CN1CCCC1)Nc1ccc(F)cc1
	NC(=O)c1ccc(NC(=O)c2cnccn2)cc1
	CC(=O)Nc1ccc(CN2CCOCC2)cc1
	O=C(c1ccco1)N1CCN(C(=O)C2CC2)CC1
	OCC1CN(Cc2ccccc2)CCO1
	CNCC(=O)Nc1cc(C)ccn1
	O=C(NCc1ccco1)Nc1ccc(F)cc1
	CNCCC1CCCCC1
	Cc1cccc(CN2CCOCC2)c1
	Cc1cc(N(C)C2CC(O)C2)nc(C)n1
	c1ccc(SCCN2CCOCC2)cc1
	Oc1ccc(CNC2CCCCC2)cc1
	CC(N)c1ccc(N2CCOCC2)cc1
	CC(C)C(=O)NCC1CCCNC1
	CC(C)(N)CN1CCCC1
	c1ccc(NCC2CCNC2)nc1
	CCN1N=C(C(F)(F)F)CC1=O
	Cc1nc(CC(=O)N2CCOCC2)cs1
	CC1(C)CN(c2ncccc2F)CC1O
	CN1CCCc2ccc(S(N)(=O)=O)cc21
	O=C(COc1ccccc1)Nc1cccc(F)c1
	CCn1cc(CNC(=O)c2cccnc2)cn1
	CCOC(=O)c1ccc(F)cc1F
	Cc1cccc(NC(=O)CN2CCOCC2)c1C
	O=S1(=O)CCCN1Cc1cccc(F)c1
	CC(CS(N)(=O)=O)c1ccccc1
	CNC(=O)c1cccc(C(=O)O)n1
	C1CC(c2nc(C3CC3)no2)CN1
	CC(=O)c1ccc(OC(F)F)cc1
	CCC(CC)C(=O)Nc1nccs1
	CC(C)(O)CN1CC[C@H](N)C1
	Cc1noc(C)c1C(=O)NCCC1=CCCCC1
	Cc1cccc(C(=O)Nc2ccc(C)cc2O)c1
	Cc1ccc(CN(C)Cc2ccccc2)o1
	NC(=O)N1CCN(c2ccc(F)cc2)CC1
	O=C(COc1ccccc1)Nc1ccccc1O
	FC(F)(F)c1ccc(CN2CCOCC2)cc1
	CC(=O)N1CCC(N)CC1
	Clc1cccc(CN2CCOCC2)c1
	COc1ccc(CCC2(C)NC(=O)NC2=O)cc1
	CCn1cc(NC(=O)C2CCC2)cn1
	CN1CCN(CCN)CC1(C)C
	CN(C(=O)[C@H]1CC1(C)C)c1cccnc1
	CC(C)NC(=O)N(C)C1CCS(=O)(=O)C1
	CCOC(=O)C1CCN(c2cnccn2)CC1
	CC(NC1CC1)c1cccnc1
	CCOC(=O)c1cn[nH]c1
	CCc1noc(C)c1C(=O)Nc1cc(C)on1
	CCOC(=O)CN1CCS(=O)(=O)CC1
	Cc1ncc(CNc2cncc(F)c2)s1
	CC(C)C(=O)N1CCN(C(C)C)CC1
	C1CCC(NCC2CCCO2)C1
	Fc1ccc(Cn2cnc3ccccc32)cc1
	CN1CCN(C(=O)c2ccc(F)c(F)c2)CC1
	CS(=O)(=O)NC1CCCC1
	Oc1ccc(CN2CCc3ccccc3C2)cc1
	NC(=O)c1c[nH]c(C2CC2)n1
	CNC(=O)c1cccc2cc[nH]c12
	Fc1ccccc1NCc1cc[nH]n1
	Cc1cccc(C(=O)NCC(=O)O)c1
	CN(Cc1cccc(F)c1)S(N)(=O)=O
	O=C(Nc1ccc(F)cc1)Nc1cccc(O)c1
	COc1ccc(C)cc1NC(=O)Nn1cnnc1
	Cc1ccccc1-n1cc(C(=O)O)nn1
	O=C(CC1CCCCC1)Nc1cccnc1
	CC(C)NC(=O)N(C)Cc1cnn(C)c1
	CC(=O)N1CCOC(CO)C1
	CN(C)S(=O)(=O)c1cn[nH]c1
	CNCc1ccncc1
	CC(N)CN1CCOCC1
	CNC(=O)c1cnc(C)s1
	COC(=O)c1cccc(NS(C)(=O)=O)c1
	Cc1nc(CN2C[C@@H](F)C[C@H]2CN)cs1
	O=C(Nc1ccc(O)cc1)c1ccc(Cl)cc1
	CN1CCN(C(=O)C2CCCN2)CC1
	C[C@@H](CO)Nc1ncc(Cl)cc1F
	Cc1ccc(NC(=O)C2CCCO2)nc1
	Cc1ccc(CN2CCS(=O)(=O)CC2)cc1
	CC(=O)NCC1(O)CCCC1
	Cn1cc(C(N)=O)c(C(F)F)n1
	COC(C)c1nc(-c2cnoc2C)cs1
	CC(C)NC(=O)c1ccc2ccccc2n1
	CNS(=O)(=O)c1ccccc1Cl
	CC(=O)Nc1cccc(C(=O)O)c1C
	Cn1nccc1C(=O)NCc1cccs1
	CC(C)NCc1ccc(N(C)C)cc1
	Cc1occc1C(=O)Nc1ccncc1
	O=C(NCCc1ccncc1)c1ccccc1F
	CC(=O)Nc1ccccc1CC(=O)O
	CN(C)Cc1nc(C2(N)CCCC2)no1
	COc1ccc(CN2CCOCC2)cc1OC
	Cc1ccccc1OCC(=O)Nc1ccccc1
	Cc1cc(C(=O)NCc2cccs2)no1
	CCNCc1cn(C)nn1
	COC(=O)c1ccc(NC(=O)C2CCCC2)cc1
	CCC(C)NC(=O)c1ccccc1N
	N#CCC(=O)Nc1ccc(Cl)cc1
	CNC1(C(N)=O)CCCC1
	CN1CCC[C@@H]1CO
	CC(=O)c1cccc(NC(=O)C(F)(F)F)c1
	Cc1c(Cl)cccc1NC(=O)[C@@H]1CCCO1
	CCOc1ccc(NC(=O)NC(C)(C)C)cc1
	COc1ccc(CNC(=O)CC#N)cc1
	CN(C)C(=O)N1CCOCC12CCOC2
	COc1ccc2nc(NC(=O)C3CC3)sc2c1
	CC(C)c1ncc(Cl)c(C(N)=O)n1
	CC(Oc1ccc(Cl)cc1)C(N)=O
	CS(=O)(=O)c1nccn1Cc1cscn1
	Cc1n[nH]c(C)c1-c1ccccc1N
	CC(=O)NCc1cn[nH]c1
	CC(=O)Nc1ccc(Nc2ccccc2)cc1
	CCn1cc(CCO)cn1
	Cc1cccc(NC(=O)Nc2nc(C)cs2)c1
	OCc1ccccc1N1CCOCC1
	Cc1noc(CN2CCC(CO)CC2)n1
	Fc1ccccc1CNC1CCOCC1
	CC(=O)NC1CNc2ccccc2C1
	Cc1nsc(N2CCCNCC2)n1
	CCC(=O)NC1CCNC1
	CCN(CCO)c1ccc(N)cc1
	CC(C)Nc1cccnc1
	OCc1ccc(-n2cnc3ccccc32)cc1
	CCOC(=O)Nc1cccc(Cl)c1
	COc1ccc(NCc2ccc(F)cc2)cc1
	Oc1cccc(CN2CCSCC2)c1
	CCNC(=O)c1ccc(N(C)C)c(F)c1
	NC(=O)C1CCC(F)(F)CC1
	Cc1cc(C(=O)NCC2CCCO2)ns1
	CCOC(=O)c1cc(-c2ccc(C)cc2)no1
	CC(C)(C)C1CCN(C(=O)c2ccccc2)CC1
	CC(=O)N(C)c1ccccc1C(=O)O
	CCN1CCC(Nc2ccccc2F)CC1
	CS(=O)(=O)N1CCCC(C(=O)O)C1
	CN(C)c1ccncc1
	Cn1ccc(NCc2ccccc2)n1
	Cc1ccc(NC(=O)c2cccc(F)c2)cc1O
	Cc1ccc(C)c(OC(=O)c2ccncc2)c1
	Cc1cccc(Nc2ncnc3c2cnn3C)c1
	CCCc1nnc(NC(=O)c2ccccn2)s1
	NC(=O)C(O)C1CCOCC1
	CCNC(=O)c1c[nH]nn1
	CC(=O)Nc1cccc2nonc12
	CNC(C)c1sc(C)nc1C
	Nc1ccccc1N1CCOCC1
	CCOC(=O)CN1CCCCC1
	COc1ccc(NC(=O)Nc2cccs2)cn1
	CC(C)C(N)C(=O)N1CCOCC1
	O=C(O)Cc1ccc(-c2ccccc2)cc1
	O=C(O)c1cccc(NC(=O)c2ccno2)c1
	CC(=O)N1CCC(c2c[nH]c3ccccc23)CC1
	CC(C)N(C)c1ncnc2c1cnn2C
	Fc1ccc(CNCc2ccccc2)cc1
	CC(C)(O)CNC1CCOCC1
	CC(N)C(=O)N1CCCCC1C
	Cc1cccc(N2CCNC(C)C2)n1
	COc1ccc(NC(=O)CN)cc1
	CC1CN(C(=O)Cn2cccn2)CCO1
	COC(=O)C1CCN(CC(N)=O)CC1
	CN1CCN(c2ncccc2F)CC1=O
	O[C@@H]1CCN(Cc2ccc(Cl)cc2)C1
	COc1ccc2[nH]cc(CN(C)C)c2c1
	CCNc1ccc(C)nn1
	c1csc(-c2nnc[nH]2)n1
	CC(=O)NCC1CNCCO1
	CC(O)CNC1CCCCC1
	CCCC(=O)Nc1cccnc1Cl
	CC1COCCN1Cc1ccccc1F
	Cc1cc(C(=O)Nc2ccc3[nH]ccc3c2)no1
	N#Cc1ccc(NC(=O)c2cccs2)cc1
	COC(=O)c1ccc(NC(=O)C(F)(F)F)cc1
	CCNCc1cccc2[nH]ccc12
	CC(C)n1cc(C(=O)O)nn1
	Oc1ccccc1CN1CCOCC1
	CC(CO)N(C)c1ncc(Cl)cn1
	CC(=O)Nc1cc(C(=O)O)ccc1F
	COC(=O)COc1ccc(C#N)cc1
	CNc1ccccc1S(C)(=O)=O
	Cn1cc(Oc2ncncc2Cl)cn1
	COC(=O)Nc1nc2c(C)cccc2s1
	CC(=O)NC(C)(C(=O)O)C1CC1
	Cc1ccc(S(=O)(=O)N(C)CCC#N)cc1
	CCc1nc(C2CCCN2)no1
	CC1CCOC1C(=O)Nc1cnns1
	O=C(Nc1cccc(Cl)c1)C(F)(F)F
	O=C(OCc1ccc(Cl)cc1)c1cccnc1
	NC(=O)c1cnc(C(F)(F)F)nc1
	CC1CN(S(=O)(=O)N(C)C(C)C)CCO1
	CCOC(=O)N1CCOCC1
	CC(=O)N1C[C@H](O)C[C@@H]1C(=O)O
	Cc1ccc(OCC(=O)N2CCN(C)CC2)cc1
	Cc1csc(NC(=O)C2CCOCC2)n1
	CC1CCCN(C(=O)c2cscn2)CC1
	CS(=O)(=O)CC(O)c1ccccc1
EPB41L3A
	CC(Cc1ccc(Br)cc1)C(N)=O
	CN(CC1CCOC1)c1ncncc1Cl
	Cn1ncc(Cl)c1C(=O)N1CCCCC1
	CC(=O)Nc1ccccc1O
	O=C(c1ccc(Cl)cc1)N1CCSCC1
	Cc1ccc(CC(=O)Nc2nccs2)cc1
	CC(=O)Nc1ccc(F)c(C(=O)O)c1
	Cc1cccc(C(=O)N2CCC(C(N)=O)CC2)c1
	COc1ccccc1N1CCN(CC#N)CC1
	Clc1snnc1CN1CCOCC1
	CC(N)c1ccc(-c2cncnc2)cc1
	CNC1CCCN(c2cccnn2)C1
	CC(O)CCn1cccn1
	O=C(Nc1ccc2ncccc2c1)c1ccccc1
	CC1CCCN(C(=O)CO)C1
	CCC(=O)Nc1ccc(S(N)(=O)=O)cc1
	CCNc1ccc(S(C)(=O)=O)cc1F
	CC1CCN(C(=O)c2cc3ccccc3o2)CC1
	CC(CO)(CO)NC(=O)Nc1ccccc1
	COCC(=O)NCc1ccccc1
	O=C1CN(Cc2ccccc2)CC(=O)N1
	CC(C)C(=O)N1CCC(Cc2ccccc2)CC1
	c1cnc(N2CCC3(CCOC3)C2)cn1
	CN(C)C(=O)CNc1ccccc1
	CC1CN(Cc2nnsc2Cl)C(C)CO1
	CN(C)C(=O)C1(C(=O)O)CC1
	CN1CCN(C(=O)CO)CC1
	CC1=NN(c2ccccc2)C(=O)C1
	O=C(Nc1cccnc1)c1cnn2cccnc12
	Cc1nccn1CC(C)O
	Nc1ccccc1OCc1ccccc1
	N#CCC(=O)NC1CCCCC1
	CCN(CC)c1cc(C)nc2ncnn12
	COCC(=O)Nc1ccc(O)cc1
	c1csc(CNCc2ccncc2)c1
	CC(C)(C)CC(=O)Nc1ccc(F)cc1F
	Cc1ncsc1C(=O)N1CCNC(=O)C1
	c1ccc(CNC2CCNC2)cc1
	c1cc(CN2CCNCC2)no1
	CCOc1cccc(C(=O)Nc2nnn(C)n2)c1
	O=C(CCc1ccccc1)Nc1ccc(O)cc1
	N#CCCN1CCOCC1
	CN(C1CCCCCC1)S(C)(=O)=O
	CC1CN(C(=O)c2cnsn2)C(C)CO1
	Nc1cccc(OCc2ccccc2)c1
	CC1CCCCN1CCN
	O=C(NC[C@H]1CCCO1)N1CCOCC1
	CC(C)C(=O)Nc1nnn(C)n1
	O=C(CCC1CCCCC1)N1CCOCC1
	CC(=O)N1CCCC(O)(C(=O)O)C1
	Cc1nn(C)c(C)c1CC(N)=O
	Nc1cc(C(F)(F)F)ccc1N1CCCCC1
	CS(=O)(=O)N1CCC(O)CC1
	OCCN1CCOCC1
	CCc1ccc(C(=O)NCc2cnn(C)c2)s1
	NC(=O)Nc1ccc(-c2ccccc2)cc1
	Cc1cc(F)ccc1CS(N)(=O)=O
	CCN(CC)S(=O)(=O)c1ccc(C)cc1
	O=C(Nc1nccs1)[C@@H]1C[C@H]1c1ccccc1
	CN(CC(=O)O)C(=O)c1ccccn1
	CC(=O)N1CCCNCC1
	CC1CNCCN1CCO
	Cc1cccc(C(=O)NC(C)C2CC2)n1
	C1CN(Cc2nc(C3CC3)no2)CCO1
	Cc1ccccc1CC(N)=O
	CCNC(=O)N1CCN(C(C)=O)CC1
	CCNC(=O)CN1CC(C)OCC1C
	CN(C)C(=O)c1ccc(F)cc1Br
	Cc1noc(C)c1CC(C)C(=O)N(C)C
	COc1ccc(NCc2ccccc2O)cc1
	CC(C)(C)NC(=O)Cn1ccc(C(F)(F)F)n1
	CC(Oc1ccc(-c2ccccc2)cc1)C(=O)O
	COc1ccc2sc(N)nc2c1
	COc1ccc(CN)cc1OC
	Cc1ccc(NC(=O)c2ccco2)cc1O
	Cc1nsc(N2CCOC(C)C2C)n1
	Cc1cc(C(=O)NC(C)C)on1
	CCc1ccccc1NC(=O)c1snnc1C
	CNC1CCCN(c2ccccc2)C1=O
	N#CCN1CCN(c2cccc(Cl)c2)CC1
	COc1ccc2cn[nH]c(=O)c2c1OC
	CC1CN(C(=O)c2cnccn2)CCO1
	Cn1ccc(C(=O)NC[C@@H]2CCCO2)n1
	Cc1cc(NC(=O)CSc2ccccc2)no1
	CCc1nnc(NC(=O)c2cnccn2)s1
	CCC(=O)Nc1ccc2[nH]c(=O)[nH]c2c1
	CC(N)c1ccc(NC(=O)C2CC2)cc1
	CCC(NC)c1ccncc1
	Cn1cc(CNC(=O)c2ccco2)cn1
	CC1C(O)CCCN1Cc1ccccc1
	COC(=O)CNC(=O)c1cc(C)on1
	CNc1nccc(OC)n1
	CCc1nnc(NC(=O)C(F)(F)F)s1
	Cc1ccsc1CNC(C)(C)CO
	Cc1nc(-c2ccccc2)no1
	c1nc(N2CCC2)c2[nH]cnc2n1
	Fc1cccnc1NCC1CCOCC1
	Cc1nc(C(=O)N2CCCC2)c(C)s1
	Cc1cc(CN(C)C(=O)NC2CC2)no1
	CS(=O)(=O)Nc1ccc(C(N)=O)cc1
	CN(CC(=O)O)C(=O)c1ccc(F)cc1
	CC(=O)Nc1cccc(F)c1C(=O)O
	CC1(S(=O)(=O)N2CCC=C(F)C2)CC1
	CN(C)c1ccc(CNn2cnnc2)cc1
	COc1ccc(C(=O)C2CCNCC2)cc1
	O=C(NCCc1ccc(O)cc1)c1ccccn1
	CCOC(=O)NCc1ccccc1
	CCS(=O)(=O)N1CCC(C(=O)O)CC1
	CNS(=O)(=O)CC1CCCCC1
	c1coc(CNc2nc3ccccc3[nH]2)c1
	CCCC(=O)NCc1nc2ccccc2[nH]1
	CC(=O)N1Cc2ccc(N)cc2C1
	Cc1cncc(NCc2ccncc2)c1
	CS(=O)(=O)NC1(C(=O)O)CCCCC1
	Cc1cc(C2CCCN2S(C)(=O)=O)no1
	CC(=O)N(C)c1cccnc1
	O=C(NCCc1ccc(F)cc1)c1ccco1
	CC(=O)N1c2ccccc2CCC1C
	CCc1ccc(-c2nc(N)sc2C)cc1
	C[C@@H](CO)N(C)c1ncccc1F
	OCc1cn(-c2ccc(Cl)c(Cl)c2)nn1
	CC(C)N1CCCC(CO)C1
	OCC1CCN(c2ncccn2)CC1
	Cc1cc(N2CCNCC2)nc(C)n1
	CC(C)N1CCN(C(=O)c2cccs2)CC1
	CC(=O)c1ccc(NC(=O)CN2CCCC2)cc1
	COC(=O)c1ccc(S(N)(=O)=O)cc1
	CCC(=O)NCc1nnc2n1CCCC2
	O=C(NCc1nc2ccccc2[nH]1)c1ccco1
	CC(NS(C)(=O)=O)c1ccccc1Cl
	Cc1cc(C(=O)NCC2CCOC2)on1
	CCc1csc(-c2c[nH]cn2)n1
	CNC1CCCCC1S(C)(=O)=O
	CN1CCN(C(=O)Nc2ccc(F)cc2)CC1
	CC1(C)CN(C(=O)NCC2CC2)C1(C)C
	Cn1cc(Cl)c(C(=O)NC2CCCC2)n1
	N#Cc1cccc(NC(=O)CCC2CCCC2)c1
	Cc1n[nH]c(C)c1S(=O)(=O)N(C)C
	CC(=O)NCCc1ccccc1C
	COCC(=O)NCc1nc2ccccc2[nH]1
	Cc1cccc(NC(=O)[C@@H]2CCCN2)n1
	CC(=O)NCc1ncc[nH]1
	C1CC(CNC2CC2)CO1
	CC(=O)Nc1ccc(C)c2c1CCCN2
	CNc1nccnc1C#N
	CNCc1cccc(OC)n1
	CC(C)c1ccc(C(=O)Nc2ccccn2)cc1
	COCC(=O)Nc1ccccc1C(N)=O
	CC(C)C(=O)Nc1cccc(C#N)c1
	OCc1cn(-c2ccc(Cl)cc2)nn1
	CCc1ccc(OCC(=O)N2CCCCC2)cc1
	CC(=O)Nc1ccncc1C
	CN1CCN(C(=O)C2CCCO2)CC1
	Cc1ccc(OCC(=O)N2CCOCC2)c(C)c1
	O=C(c1c(F)cccc1F)N1CCCC1
	CC(C)c1ccc(CN2CCC(O)CC2)cc1
	Cc1nnc(CN2CCC=C(F)C2)s1
	c1ccc(CN2CCC(n3cccc3)CC2)cc1
	CC(C)N(C)S(=O)(=O)N1CCNC(=O)C1
	Nc1ccc(S(=O)(=O)Nc2ccccn2)cc1
	Fc1ccccc1CNc1cn[nH]c1
	CC1CCN(CCN)CC1
	O=C(Cc1ccc(F)cc1)Nc1ccc(F)cc1
	O=C(NCc1ccccc1)c1cccc(F)c1
	CC(C)(CO)NC(=O)c1cccc(Cl)c1
	CN(C)C(=O)OCCn1ccnc1
	CC(=O)N1CCCC2(CCCCCC2)C1
	COc1ccccc1NC(=O)c1ccc(C)s1
	CCS(=O)(=O)Nc1ccccc1F
	COC(=O)[C@@H]1C[C@@H](O)CN1C(=O)c1ccco1
	CC1(C)CN(C(=O)CC(F)(F)F)CCO1
	Cc1ccccc1OCC(=O)N(C)C
	COc1ccccc1-c1nnco1
	CC(=O)N1CCN(CCCc2ccccc2)CC1
	N#Cc1ccc(CNCc2ccc(F)cc2)cc1
	CC1CN(C)CCC1Nc1cnn(C)c1
	CS(=O)(=O)Nc1ccc(-c2ccccc2)cc1
	CC(C)Nc1ncccn1
	CCOc1ccc(C(C)N)cc1
	CCNc1ccc(C#N)cn1
	CCN(C)C(=O)c1cccc(N)c1
	O=C(Cc1ccc(Cl)cc1)Nc1ncccn1
	COc1cccc(C(=O)Nc2ccccc2F)c1
	CC(=O)N1CC(C(=O)O)C1
	CC1CCCC1NCCO
	CCC1CCC(NC[C@H]2CCCO2)CC1
	c1ccc(CCNc2nc3ccccc3[nH]2)cc1
	CC(=O)Nc1ccc(-c2csc(N)n2)cc1
	CC(C)Nc1nc2ccccc2[nH]1
	O=S1(=O)CCN(Cc2ccco2)CC1
	COC(=O)c1ccncc1
	O=C(c1ccc2c(c1)OCO2)N1CCCCCC1
	CC(=O)N1CCCC(C(N)=O)C1
	CN(C)Cc1ccc(C#N)cc1
	Fc1cccc(CNCc2ccco2)c1
	O=C(CCCc1ccccc1)N1CCOCC1
	CC(C)(C)N1CC(O)C1
	CN1CCN(S(=O)(=O)N(C)C)CC1
	CC(=O)N1CCC(C#N)CC1
	CN1CCC(Oc2cccc(F)c2)C1=O
	Cc1nnc(N2CCCCC2)s1
	CCn1ccc(CNC)n1
	N#Cc1ccc(CNC(=O)N2CCOCC2)cc1
	Cc1nn(Cc2c(C)noc2C)c(=O)s1
	CC1COCCN1CCN
	Cc1ccc(C(N)=O)c(F)c1
	CC(=O)c1ccc(OCC(=O)O)cc1
	Cc1cccc(C(=O)N(C)C)c1C
	CC(C)NC(=O)CN1CCCNCC1
	CC1CCNC(C(N)=O)C1
	NC(=O)N1CCN(C(=O)c2ccco2)CC1
	O=C(COC(F)F)N1CCCC2(CC2)C1
	CNC1(CO)CCOCC1
	Cc1ccn(Cc2csc(C)n2)c(=O)c1
	O=C(C1CC1)N1CCN(c2ccc(F)cc2)CC1
	COCc1nnc(N)s1
	CCNc1ncccc1C
	CC1(C)CCCN1CCN
	CCc1ncc(CNC)s1
	CN1CCC[C@@H](OC(=O)c2ccco2)C1
	CC(=O)NCCc1ccc(S(N)(=O)=O)cc1
	Cc1noc(C(N)C(C)C)n1
	CC(=O)Nc1cccc(NC(N)=O)c1
	Cc1csc(CNC(=O)C2CCC2)n1
	C[C@H](O)CNCc1c(Cl)cccc1Cl
	OC1CN(C(c2ccccc2)c2ccccc2)C1
	COCC(=O)NCc1ccc(C)cc1
	CCS(=O)(=O)NCc1ccc2c(c1)OCO2
	Cc1ccc(CNC(=O)C2CCC2)cn1
	OC1CCN(Cc2ccsc2)CC1
	c1nc(CN2CCNCC2)cs1
	COCC(=O)Nc1nnc(C)s1
	CCN(CC)C(=O)c1cc(C)no1
	Fc1ccc(NC2CCOCC2)nc1
	CN(CCc1ccccn1)C(=O)c1ccccc1
	CC(C)(CO)NC(=O)Nc1ccc(Cl)cc1
	CCNC(=O)Nc1cc(C)on1
	CCC(=O)Nc1nc(C)cs1
	Fc1cccc(CN2CCOCC2)c1
	NCc1ccccc1OC(F)(F)F
	c1cc(NCC2CCCO2)ccn1
	O=C(Nc1ccccc1)Nc1cccnc1
	Cc1cc(F)cc(S(N)(=O)=O)c1
	CC(=O)Nc1ccc(N2CCN(C)CC2)cc1
	Cc1ccc(Nc2ncnc3[nH]ncc23)cc1
	CN(C(=O)C1CCNC1)c1ccccc1
	CC(=O)NC(C(=O)O)C1CCOCC1
	COCC(=O)Nc1c(C)cc(C)cc1C
	Cc1cc(C(=O)NC(C)C)nn1C
	CS(=O)(=O)NCC1CCNCC1
	CC(=O)Nc1ccc(Oc2ncccn2)cc1
	Cn1nc(C(N)=O)c2ccccc21
	Cc1cc(C)nc(Nc2ccccc2)n1
	C1CC(Cc2nc(C3CC3)no2)CCN1
	CS(=O)(=O)NCCc1ccccc1
	Cc1nccn1Cc1cccc(C#N)c1
	N#Cc1ccc(Cn2cnc3ccccc32)cc1
	Cc1ccc(CC(=O)NC[C@@H]2CCCO2)cc1
	O=C(CN1CCCC1)Nc1cccc(Cl)c1
	COC(=O)N1CCN(c2ccc(F)cc2)CC1
	CN1CCN(C(=O)Nc2ccccc2)CC1
	O=C(CN1CCCC1)Nc1ccc(F)cc1
	COc1cccc2[nH]ccc12
	NC(=O)c1ccc(NC(=O)c2cnccn2)cc1
	CC(=O)Nc1ccc(CN2CCOCC2)cc1
	O=C(c1ccco1)N1CCN(C(=O)C2CC2)CC1
	OCC1CN(Cc2ccccc2)CCO1
	CNCC(=O)Nc1cc(C)ccn1
	O=C(NCc1ccco1)Nc1ccc(F)cc1
	CNCCC1CCCCC1
	Cc1cccc(CN2CCOCC2)c1
	Cc1cc(N(C)C2CC(O)C2)nc(C)n1
	c1ccc(SCCN2CCOCC2)cc1
	Oc1ccc(CNC2CCCCC2)cc1
	CC(N)c1ccc(N2CCOCC2)cc1
	CC(C)C(=O)NCC1CCCNC1
	CC(C)(N)CN1CCCC1
	c1ccc(NCC2CCNC2)nc1
	CCN1N=C(C(F)(F)F)CC1=O
	c1ccc(Nc2nncs2)cc1
	Cc1nc(CC(=O)N2CCOCC2)cs1
	CC1(C)CN(c2ncccc2F)CC1O
	CN1CCCc2ccc(S(N)(=O)=O)cc21
	O=C(c1csnn1)N1CCOCC1
	O=C(COc1ccccc1)Nc1cccc(F)c1
	CCn1cc(CNC(=O)c2cccnc2)cn1
	CCOC(=O)c1ccc(F)cc1F
	Cc1cccc(NC(=O)CN2CCOCC2)c1C
	CCOc1c(F)cccc1C(=O)N(C)C
	O=S1(=O)CCCN1Cc1cccc(F)c1
	CNC(=O)c1cccc(C(=O)O)n1
	C1CC(c2nc(C3CC3)no2)CN1
	CC(=O)c1ccc(OC(F)F)cc1
	CC(C)(O)CN1CC[C@H](N)C1
	CC(NC(=O)C1CCCC1)C(=O)O
	Cc1noc(C)c1C(=O)NCCC1=CCCCC1
	Cc1cccc(C(=O)Nc2ccc(C)cc2O)c1
	Cc1ccc(CN(C)Cc2ccccc2)o1
	NC(=O)N1CCN(c2ccc(F)cc2)CC1
	O=C(COc1ccccc1)Nc1ccccc1O
	FC(F)(F)c1ccc(CN2CCOCC2)cc1
	CC(=O)N1CCC(N)CC1
	Clc1cccc(CN2CCOCC2)c1
	Cc1ccc(CS(N)(=O)=O)cc1F
	CCn1cc(NC(=O)C2CCC2)cn1
	CN1CCN(CCN)CC1(C)C
	CN(C(=O)[C@H]1CC1(C)C)c1cccnc1
	CC(C)NC(=O)N(C)C1CCS(=O)(=O)C1
	CCOC(=O)C1CCN(c2cnccn2)CC1
	CNC(C)c1cnn(C)c1
	CC(NC1CC1)c1cccnc1
	CCOC(=O)c1cn[nH]c1
	CCc1noc(C)c1C(=O)Nc1cc(C)on1
	CCOC(=O)CN1CCS(=O)(=O)CC1
	Cc1ncc(CNc2cncc(F)c2)s1
	COc1cc(C(=O)O)cc(OC)c1OC
	CC(C)C(=O)N1CCN(C(C)C)CC1
	C1CCC(NCC2CCCO2)C1
	Fc1ccc(Cn2cnc3ccccc32)cc1
	CN1CCN(C(=O)c2ccc(F)c(F)c2)CC1
	CS(=O)(=O)NC1CCCC1
	NC(=O)c1c[nH]c(C2CC2)n1
	CNC(=O)c1cccc2cc[nH]c12
	Fc1ccccc1NCc1cc[nH]n1
	Cc1cccc(C(=O)NCC(=O)O)c1
	CN(Cc1cccc(F)c1)S(N)(=O)=O
	O=C(Nc1ccc(F)cc1)Nc1cccc(O)c1
	COc1ccc(C)cc1NC(=O)Nn1cnnc1
	CS(=O)(=O)N1CCC[C@@H]1CN
	Cc1ccccc1-n1cc(C(=O)O)nn1
	O=C(CC1CCCCC1)Nc1cccnc1
	CC(C)NC(=O)N(C)Cc1cnn(C)c1
	CC(=O)N1CCOC(CO)C1
	CN(C)S(=O)(=O)c1cn[nH]c1
	CNCc1ccncc1
	CC(N)CN1CCOCC1
	CNC(=O)c1cnc(C)s1
	COC(=O)c1cccc(NS(C)(=O)=O)c1
	Cc1nc(CN2C[C@@H](F)C[C@H]2CN)cs1
	O=C(Nc1ccc(O)cc1)c1ccc(Cl)cc1
	CN1CCN(C(=O)C2CCCN2)CC1
	C[C@@H](CO)Nc1ncc(Cl)cc1F
	Cc1ccc(NC(=O)C2CCCO2)nc1
	Cc1ccc(CN2CCS(=O)(=O)CC2)cc1
	CC(=O)NCC1(O)CCCC1
	Cn1cc(C(N)=O)c(C(F)F)n1
	CNCc1cnn(-c2ccccc2)c1
	COC(C)c1nc(-c2cnoc2C)cs1
	CC(C)NC(=O)c1ccc2ccccc2n1
	CC(=O)Nc1cccc(C(=O)O)c1C
	Cn1nccc1C(=O)NCc1cccs1
	CC(C)NCc1ccc(N(C)C)cc1
	Cc1occc1C(=O)Nc1ccncc1
	O=C(NCCc1ccncc1)c1ccccc1F
	CC(=O)Nc1ccccc1CC(=O)O
	CC1CCN(C(=O)CCCc2ccccc2)CC1
	CN(C)Cc1nc(C2(N)CCCC2)no1
	COc1ccc(CN2CCOCC2)cc1OC
	Cc1nn(C)c(C)c1NC(=O)CC#N
	Cc1ccccc1OCC(=O)Nc1ccccc1
	Cc1cc(C(=O)NCc2cccs2)no1
	CCNCc1cn(C)nn1
	COC(=O)c1ccc(NC(=O)C2CCCC2)cc1
	CCC(C)NC(=O)c1ccccc1N
	N#CCC(=O)Nc1ccc(Cl)cc1
	CNC1(C(N)=O)CCCC1
	CN1CCC[C@@H]1CO
	CC(=O)c1cccc(NC(=O)C(F)(F)F)c1
	Cc1c(Cl)cccc1NC(=O)[C@@H]1CCCO1
	CCOc1ccc(NC(=O)NC(C)(C)C)cc1
	COc1ccc(CNC(=O)CC#N)cc1
	CN(C)C(=O)N1CCOCC12CCOC2
	CC(C)c1ncc(Cl)c(C(N)=O)n1
	CS(=O)(=O)c1nccn1Cc1cscn1
	Cc1n[nH]c(C)c1-c1ccccc1N
	CC(=O)Nc1ccc(Nc2ccccc2)cc1
	CCNC1CCN(c2ccncc2)CC1
	Cc1cccc(NC(=O)Nc2nc(C)cs2)c1
	Cc1noc(CN2CCC(CO)CC2)n1
	Fc1ccccc1CNC1CCOCC1
	CC(=O)NC1CNc2ccccc2C1
	Cc1nsc(N2CCCNCC2)n1
	CCC(=O)NC1CCNC1
	CCN(CCO)c1ccc(N)cc1
	CC(C)Nc1cccnc1
	CNC(=O)CN1CCNCC1
	OCc1ccc(-n2cnc3ccccc32)cc1
	CCOC(=O)Nc1cccc(Cl)c1
	COc1ccc(NCc2ccc(F)cc2)cc1
	CC(=O)NCC1(c2ccccc2)CCOCC1
	CNC(=O)C1CNCCO1
	Oc1cccc(CN2CCSCC2)c1
	CCNC(=O)c1ccc(N(C)C)c(F)c1
	NC(=S)Nc1ccc(OC(F)(F)F)cc1
	CC(=O)N1C[C@H]2CC[C@H]1c1ccccc12
	NC(=O)C1CCC(F)(F)CC1
	Cc1cc(C(=O)NCC2CCCO2)ns1
	CCOC(=O)c1cc(-c2ccc(C)cc2)no1
	CNCc1cccc(Cl)c1
	CC(C)(C)C1CCN(C(=O)c2ccccc2)CC1
	CC(=O)N(C)c1ccccc1C(=O)O
	CCN1CCC(Nc2ccccc2F)CC1
	CS(=O)(=O)N1CCCC(C(=O)O)C1
	CN(C)c1ccncc1
	Cn1ccc(NCc2ccccc2)n1
	Cc1ccc(NC(=O)c2cccc(F)c2)cc1O
	Cc1cccc(Nc2ncnc3c2cnn3C)c1
	CCCc1nnc(NC(=O)c2ccccn2)s1
	NC(=O)C(O)C1CCOCC1
	CCNC(=O)c1c[nH]nn1
	CC(=O)Nc1cccc2nonc12
	CNS(=O)(=O)Cc1cc(C)on1
	CNC(C)c1sc(C)nc1C
	Nc1ccccc1N1CCOCC1
	CCOC(=O)CN1CCCCC1
	CS(=O)(=O)NC1CCNCC1
	COc1ccc(NC(=O)Nc2cccs2)cn1
	CC(C)C(N)C(=O)N1CCOCC1
	O=C(O)Cc1ccc(-c2ccccc2)cc1
	CNC(=O)C1CCCc2sc(C)nc21
	O=C(O)c1cccc(NC(=O)c2ccno2)c1
	CC(=O)N1CCC(c2c[nH]c3ccccc23)CC1
	CC(C)N(C)c1ncnc2c1cnn2C
	Fc1ccc(CNCc2ccccc2)cc1
	CC(C)(O)CNC1CCOCC1
	CCC(=O)Nc1cccc(N)c1C
	CC(N)C(=O)N1CCCCC1C
	Cc1cccc(N2CCNC(C)C2)n1
	COc1ccc(NC(=O)CN)cc1
	CC1CN(C(=O)Cn2cccn2)CCO1
	CC(O)COc1cccc(F)c1
	COC(=O)C1CCN(CC(N)=O)CC1
	CN1CCN(c2ncccc2F)CC1=O
	CCOc1ncccc1C(N)=O
	CCC(=O)Nc1ccc(C)cc1O
	O[C@@H]1CCN(Cc2ccc(Cl)cc2)C1
	CNc1ncccn1
	COc1ccc2[nH]cc(CN(C)C)c2c1
	CCNc1ccc(C)nn1
	c1csc(-c2nnc[nH]2)n1
	CNS(=O)(=O)c1cccc(C)c1F
	CC(=O)NCC1CNCCO1
	CCN(CC)c1cccc(O)c1
	CC(O)CNC1CCCCC1
	CCCC(=O)Nc1cccnc1Cl
	CC1COCCN1Cc1ccccc1F
	Cc1cc(C(=O)Nc2ccc3[nH]ccc3c2)no1
	N#Cc1ccc(NC(=O)c2cccs2)cc1
	COC(=O)c1ccc(NC(=O)C(F)(F)F)cc1
	CCNCc1cccc2[nH]ccc12
	O=C(COc1ccccc1)N1CCCC1
	CC(C)n1cc(C(=O)O)nn1
	COc1cc(NC(C)=O)c(OC)cc1Cl
	Oc1ccccc1CN1CCOCC1
	CC(CO)N(C)c1ncc(Cl)cn1
	CC(=O)N1CC(C)Oc2c(F)cccc21
	COC(=O)COc1ccc(C#N)cc1
	CNc1ccccc1S(C)(=O)=O
	Cn1cc(Oc2ncncc2Cl)cn1
	COC(=O)Nc1nc2c(C)cccc2s1
	Cc1ccc(S(=O)(=O)N(C)CCC#N)cc1
	CCc1nc(C2CCCN2)no1
	CC1CCOC1C(=O)Nc1cnns1
	O=C(Nc1cccc(Cl)c1)C(F)(F)F
	NC(=O)c1cnc(C(F)(F)F)nc1
	CC1CN(S(=O)(=O)N(C)C(C)C)CCO1
	CCOC(=O)N1CCOCC1
	CC(=O)N1C[C@H](O)C[C@@H]1C(=O)O
	Cc1ccc(OCC(=O)N2CCN(C)CC2)cc1
	Cc1csc(NC(=O)C2CCOCC2)n1
	CC1CCCN(C(=O)c2cscn2)CC1
	CS(=O)(=O)CC(O)c1ccccc1
	Cc1[nH][nH]c(=O)c1CCO
PHIPA
	CC(Cc1ccc(Br)cc1)C(N)=O
	CN(CC1CCOC1)c1ncncc1Cl
	Cn1ncc(Cl)c1C(=O)N1CCCCC1
	CC(=O)Nc1ccccc1O
	O=C(c1ccc(Cl)cc1)N1CCSCC1
	Cc1ccc(CC(=O)Nc2nccs2)cc1
	CC(=O)Nc1ccc(F)c(C(=O)O)c1
	Cc1cccc(C(=O)N2CCC(C(N)=O)CC2)c1
	COc1ccccc1N1CCN(CC#N)CC1
	Clc1snnc1CN1CCOCC1
	CC(N)c1ccc(-c2cncnc2)cc1
	CNC1CCCN(c2cccnn2)C1
	COC(=O)Nc1ccc(Cc2ccncc2)cc1
	CC(O)CCn1cccn1
	O=C(Nc1ccc2ncccc2c1)c1ccccc1
	CC1CCCN(C(=O)CO)C1
	CCC(=O)Nc1ccc(S(N)(=O)=O)cc1
	CCNc1ccc(S(C)(=O)=O)cc1F
	CC1CCN(C(=O)c2cc3ccccc3o2)CC1
	CC(CO)(CO)NC(=O)Nc1ccccc1
	COCC(=O)NCc1ccccc1
	CC(Oc1ccccc1F)C(=O)O
	O=C1CN(Cc2ccccc2)CC(=O)N1
	CC(O)C(=O)NCc1ccccn1
	CC(C)C(=O)N1CCC(Cc2ccccc2)CC1
	CC(=O)NCc1ccc(S(N)(=O)=O)cc1
	c1cnc(N2CCC3(CCOC3)C2)cn1
	CN(C)C(=O)CNc1ccccc1
	CC1CN(Cc2nnsc2Cl)C(C)CO1
	CNC(=O)CN(C)C1CCCCCC1
	CN(C)C(=O)C1(C(=O)O)CC1
	CN1CCN(C(=O)CO)CC1
	CC1=NN(c2ccccc2)C(=O)C1
	Cc1nccn1CC(C)O
	CN(CCO)S(=O)(=O)c1ccc(N)cc1
	Nc1ccccc1OCc1ccccc1
	N#CCC(=O)NC1CCCCC1
	CCN(CC)c1cc(C)nc2ncnn12
	COC(=O)Nc1nnc(CC2CCCC2)s1
	c1csc(CNCc2ccncc2)c1
	CC(C)(C)CC(=O)Nc1ccc(F)cc1F
	COCc1cc(C(N)=O)no1
	Cc1ncsc1C(=O)N1CCNC(=O)C1
	COCC(=O)Nc1ccc(O)cc1
	c1ccc(CNC2CCNC2)cc1
	c1cc(CN2CCNCC2)no1
	CCOc1cccc(C(=O)Nc2nnn(C)n2)c1
	N#CCCN1CCOCC1
	CN(C1CCCCCC1)S(C)(=O)=O
	CC1CN(C(=O)c2cnsn2)C(C)CO1
	Nc1cccc(OCc2ccccc2)c1
	CC1CCCCN1CCN
	O=C(NC[C@H]1CCCO1)N1CCOCC1
	CC(C)C(=O)Nc1nnn(C)n1
	O=C(CCC1CCCCC1)N1CCOCC1
	CC(=O)N1CCCC(O)(C(=O)O)C1
	Cc1nn(C)c(C)c1CC(N)=O
	CC(C)c1ccc(NC(=O)N2CCOCC2)cc1
	Nc1cc(C(F)(F)F)ccc1N1CCCCC1
	CS(=O)(=O)N1CCC(O)CC1
	OCCN1CCOCC1
	NC(=O)Nc1ccc(-c2ccccc2)cc1
	Cc1cc(F)ccc1CS(N)(=O)=O
	CCN(CC)S(=O)(=O)c1ccc(C)cc1
	CN(CC(=O)O)C(=O)c1ccccn1
	CC(=O)N1CCCNCC1
	O=C(Nc1nccs1)[C@@H]1C[C@H]1c1ccccc1
	CC1CNCCN1CCO
	Cc1cccc(C(=O)NC(C)C2CC2)n1
	C1CN(Cc2nc(C3CC3)no2)CCO1
	Cc1ccccc1CC(N)=O
	CCNC(=O)N1CCN(C(C)=O)CC1
	CCNC(=O)CN1CC(C)OCC1C
	CN(C)C(=O)c1ccc(F)cc1Br
	COc1ccc(NCc2ccccc2O)cc1
	Cc1noc(NC(=O)CC2CCCC2)n1
	Cc1noc(C)c1CC(C)C(=O)N(C)C
	CC(C)(C)NC(=O)Cn1ccc(C(F)(F)F)n1
	CC(Oc1ccc(-c2ccccc2)cc1)C(=O)O
	COc1ccc2sc(N)nc2c1
	COc1ccc(CN)cc1OC
	Cc1ccc(NC(=O)c2ccco2)cc1O
	Cc1nsc(N2CCOC(C)C2C)n1
	Cc1cc(C(=O)NC(C)C)on1
	CNc1ncc(C(F)(F)F)cc1Cl
	CNC1CCCN(c2ccccc2)C1=O
	N#CCN1CCN(c2cccc(Cl)c2)CC1
	COc1ccc2cn[nH]c(=O)c2c1OC
	CC1CN(C(=O)c2cnccn2)CCO1
	Cn1ccc(C(=O)NC[C@@H]2CCCO2)n1
	Cc1cc(NC(=O)CSc2ccccc2)no1
	CCc1nnc(NC(=O)c2cnccn2)s1
	CC(Oc1ccc(C#N)cc1)C(N)=O
	CC(N)c1ccc(NC(=O)C2CC2)cc1
	CCC(=O)Nc1ccc2[nH]c(=O)[nH]c2c1
	CCC(NC)c1ccncc1
	CC1C(O)CCCN1Cc1ccccc1
	CC(=O)NCCN1CCCCCC1
	COC(=O)CNC(=O)c1cc(C)on1
	CNc1nccc(OC)n1
	CCc1nnc(NC(=O)C(F)(F)F)s1
	Cc1ccsc1CNC(C)(C)CO
	Cc1nc(-c2ccccc2)no1
	Fc1cccnc1NCC1CCOCC1
	Cc1nc(C(=O)N2CCCC2)c(C)s1
	Cc1cc(CN(C)C(=O)NC2CC2)no1
	CS(=O)(=O)Nc1ccc(C(N)=O)cc1
	CC(=O)Nc1cccc(F)c1C(=O)O
	CC1(S(=O)(=O)N2CCC=C(F)C2)CC1
	CN(C)c1ccc(CNn2cnnc2)cc1
	COc1ccc(C(=O)C2CCNCC2)cc1
	O=C(NCCc1ccc(O)cc1)c1ccccn1
	CCOC(=O)NCc1ccccc1
	CCS(=O)(=O)N1CCC(C(=O)O)CC1
	CNS(=O)(=O)CC1CCCCC1
	CC(=O)Nc1cc(C)n[nH]1
	CCCC(=O)NCc1nc2ccccc2[nH]1
	CC(=O)N1Cc2ccc(N)cc2C1
	Cc1cncc(NCc2ccncc2)c1
	CS(=O)(=O)NC1(C(=O)O)CCCCC1
	Cc1cc(C2CCCN2S(C)(=O)=O)no1
	CC(=O)N(C)c1cccnc1
	O=C(NCCc1ccc(F)cc1)c1ccco1
	CC(=O)N1c2ccccc2CCC1C
	CCc1ccc(-c2nc(N)sc2C)cc1
	C[C@@H](CO)N(C)c1ncccc1F
	OCc1cn(-c2ccc(Cl)c(Cl)c2)nn1
	CC(C)N1CCCC(CO)C1
	Cc1cc(N2CCNCC2)nc(C)n1
	OCC1CCN(c2ncccn2)CC1
	CC(C)N1CCN(C(=O)c2cccs2)CC1
	CC(=O)c1ccc(NC(=O)CN2CCCC2)cc1
	COC(=O)c1ccc(S(N)(=O)=O)cc1
	CCC(=O)NCc1nnc2n1CCCC2
	O=C(NCc1nc2ccccc2[nH]1)c1ccco1
	CC(NS(C)(=O)=O)c1ccccc1Cl
	Cc1cc(C(=O)NCC2CCOC2)on1
	CCc1csc(-c2c[nH]cn2)n1
	CNC1CCCCC1S(C)(=O)=O
	CC1(C)CN(C(=O)NCC2CC2)C1(C)C
	CN1CCN(C(=O)Nc2ccc(F)cc2)CC1
	C1CN(CC2CCOCC2)CCN1
	N#Cc1cccc(NC(=O)CCC2CCCC2)c1
	CC(=O)Nc1ncc(Cc2cccc(C)c2)s1
	Cc1n[nH]c(C)c1S(=O)(=O)N(C)C
	CC(=O)NCCc1ccccc1C
	Cc1cccc(NC(=O)[C@@H]2CCCN2)n1
	CC(=O)NCc1ncc[nH]1
	C1CC(CNC2CC2)CO1
	CC(=O)Nc1ccc(C)c2c1CCCN2
	CNc1nccnc1C#N
	CNCc1cccc(OC)n1
	CC(C)c1ccc(C(=O)Nc2ccccn2)cc1
	COCC(=O)Nc1ccccc1C(N)=O
	CC(C)C(=O)Nc1cccc(C#N)c1
	OCc1cn(-c2ccc(Cl)cc2)nn1
	CCc1ccc(OCC(=O)N2CCCCC2)cc1
	CC(=O)Nc1ccncc1C
	CN1CCN(C(=O)C2CCCO2)CC1
	Cc1ccc(OCC(=O)N2CCOCC2)c(C)c1
	O=C(c1c(F)cccc1F)N1CCCC1
	CC(C)c1ccc(CN2CCC(O)CC2)cc1
	Cc1nnc(CN2CCC=C(F)C2)s1
	c1ccc(CN2CCC(n3cccc3)CC2)cc1
	CC(C)N(C)S(=O)(=O)N1CCNC(=O)C1
	Nc1ccc(S(=O)(=O)Nc2ccccn2)cc1
	Fc1ccccc1CNc1cn[nH]c1
	CC1CCN(CCN)CC1
	O=C(Cc1ccc(F)cc1)Nc1ccc(F)cc1
	O=C(NCc1ccccc1)c1cccc(F)c1
	CC(C)(CO)NC(=O)c1cccc(Cl)c1
	CN(C)C(=O)OCCn1ccnc1
	CC(=O)N1CCCC2(CCCCCC2)C1
	COc1ccccc1NC(=O)c1ccc(C)s1
	CCS(=O)(=O)Nc1ccccc1F
	COC(=O)[C@@H]1C[C@@H](O)CN1C(=O)c1ccco1
	CC(=O)Nc1cc2c(cc1C)OCO2
	O=C(NCCN1CCCC1=O)Nc1ccccc1
	CC1(C)CN(C(=O)CC(F)(F)F)CCO1
	Cc1ccccc1OCC(=O)N(C)C
	COc1ccccc1-c1nnco1
	CC(=O)N1CCN(CCCc2ccccc2)CC1
	N#Cc1ccc(CNCc2ccc(F)cc2)cc1
	CC1CN(C)CCC1Nc1cnn(C)c1
	CS(=O)(=O)Nc1ccc(-c2ccccc2)cc1
	CC(C)Nc1ncccn1
	CCOc1ccc(C(C)N)cc1
	Cc1cc(C(=O)Nc2ccn(C)n2)on1
	CCNc1ccc(C#N)cn1
	CCN(C)C(=O)c1cccc(N)c1
	O=C(Cc1ccc(Cl)cc1)Nc1ncccn1
	COc1cccc(C(=O)Nc2ccccc2F)c1
	CC(=O)N1CC(C(=O)O)C1
	CC1CCCC1NCCO
	CCC1CCC(NC[C@H]2CCCO2)CC1
	CC(=O)Nc1ccc(-c2csc(N)n2)cc1
	CC(C)Nc1nc2ccccc2[nH]1
	O=S1(=O)CCN(Cc2ccco2)CC1
	COc1cccnc1C#N
	COC(=O)c1ccncc1
	O=C(c1ccc2c(c1)OCO2)N1CCCCCC1
	CC(=O)N1CCCC(C(N)=O)C1
	CN(C)Cc1ccc(C#N)cc1
	c1nc(N2CCC2)c2[nH]cnc2n1
	O=C(CCCc1ccccc1)N1CCOCC1
	CC(C)(C)N1CC(O)C1
	CN1CCN(S(=O)(=O)N(C)C)CC1
	CC(=O)N1CCC(C#N)CC1
	CN1CCC(Oc2cccc(F)c2)C1=O
	CNC(=O)c1ccc(S(N)(=O)=O)cc1
	Cc1nnc(N2CCCCC2)s1
	CCn1ccc(CNC)n1
	N#Cc1ccc(CNC(=O)N2CCOCC2)cc1
	Cc1nn(Cc2c(C)noc2C)c(=O)s1
	CC1COCCN1CCN
	Cc1ccc(C(N)=O)c(F)c1
	CC(=O)c1ccc(OCC(=O)O)cc1
	Cc1cccc(C(=O)N(C)C)c1C
	CC(C)NC(=O)CN1CCCNCC1
	CC1CCNC(C(N)=O)C1
	NC(=O)N1CCN(C(=O)c2ccco2)CC1
	O=C(COC(F)F)N1CCCC2(CC2)C1
	CNC1(CO)CCOCC1
	CC(=O)Nc1cnccc1C
	Cc1ccn(Cc2csc(C)n2)c(=O)c1
	O=C(C1CC1)N1CCN(c2ccc(F)cc2)CC1
	CCNc1ncccc1C
	CC1(C)CCCN1CCN
	CCc1ncc(CNC)s1
	COCc1nnc(N)s1
	CN1CCC[C@@H](OC(=O)c2ccco2)C1
	CC(=O)NCCc1ccc(S(N)(=O)=O)cc1
	Cc1noc(C(N)C(C)C)n1
	CS(=O)(=O)Cc1nc2ccccc2[nH]1
	CC(=O)Nc1cccc(NC(N)=O)c1
	Cc1csc(CNC(=O)C2CCC2)n1
	Cc1csc(CNC(=O)c2cc[nH]n2)n1
	C[C@H](O)CNCc1c(Cl)cccc1Cl
	OC1CN(C(c2ccccc2)c2ccccc2)C1
	COCC(=O)NCc1ccc(C)cc1
	O=C(CC1CCCCC1)Nn1cnnc1
	CCS(=O)(=O)NCc1ccc2c(c1)OCO2
	Cc1ccc(CNC(=O)C2CCC2)cn1
	OC1CCN(Cc2ccsc2)CC1
	c1nc(CN2CCNCC2)cs1
	COCC(=O)Nc1nnc(C)s1
	CCN(CC)C(=O)c1cc(C)no1
	Fc1ccc(NC2CCOCC2)nc1
	CN(CCc1ccccn1)C(=O)c1ccccc1
	CC(C)(CO)NC(=O)Nc1ccc(Cl)cc1
	CCNC(=O)Nc1cc(C)on1
	CCC(=O)Nc1nc(C)cs1
	Fc1cccc(CN2CCOCC2)c1
	NCc1ccccc1OC(F)(F)F
	c1cc(NCC2CCCO2)ccn1
	O=C(Nc1ccccc1)Nc1cccnc1
	Cc1cc(F)cc(S(N)(=O)=O)c1
	CC(=O)Nc1ccc(N2CCN(C)CC2)cc1
	Cc1ccc(Nc2ncnc3[nH]ncc23)cc1
	CN(C(=O)C1CCNC1)c1ccccc1
	CC(=O)NC(C(=O)O)C1CCOCC1
	COCC(=O)Nc1c(C)cc(C)cc1C
	Cc1cc(C(=O)NC(C)C)nn1C
	CS(=O)(=O)NCC1CCNCC1
	CC(=O)Nc1ccc(Oc2ncccn2)cc1
	Cn1nc(C(N)=O)c2ccccc21
	Cc1cc(C)nc(Nc2ccccc2)n1
	C1CC(Cc2nc(C3CC3)no2)CCN1
	CS(=O)(=O)NCCc1ccccc1
	CS(=O)(=O)NCCc1ccc(F)cc1
	Cc1nccn1Cc1cccc(C#N)c1
	N#Cc1ccc(Cn2cnc3ccccc32)cc1
	Cc1ccc(CC(=O)NC[C@@H]2CCCO2)cc1
	O=C(CN1CCCC1)Nc1cccc(Cl)c1
	COC(=O)N1CCN(c2ccc(F)cc2)CC1
	CN1CCN(C(=O)Nc2ccccc2)CC1
	O=C(CN1CCCC1)Nc1ccc(F)cc1
	COc1cccc2[nH]ccc12
	NC(=O)c1ccc(NC(=O)c2cnccn2)cc1
	CC(=O)Nc1ccc(CN2CCOCC2)cc1
	O=C(c1ccco1)N1CCN(C(=O)C2CC2)CC1
	OCC1CN(Cc2ccccc2)CCO1
	CNCC(=O)Nc1cc(C)ccn1
	O=C(NCc1ccco1)Nc1ccc(F)cc1
	CNCCC1CCCCC1
	Cc1cccc(CN2CCOCC2)c1
	Cc1cc(N(C)C2CC(O)C2)nc(C)n1
	Oc1ccc(CNC2CCCCC2)cc1
	c1ccc(SCCN2CCOCC2)cc1
	CC(C)C(=O)NCC1CCCNC1
	CC(C)(N)CN1CCCC1
	CC(N)c1ccc(N2CCOCC2)cc1
	c1ccc(NCC2CCNC2)nc1
	CCN1N=C(C(F)(F)F)CC1=O
	c1ccc(Nc2nncs2)cc1
	Cc1nc(CC(=O)N2CCOCC2)cs1
	CC1(C)CN(c2ncccc2F)CC1O
	CN1CCCc2ccc(S(N)(=O)=O)cc21
	O=C(c1csnn1)N1CCOCC1
	O=C(COc1ccccc1)Nc1cccc(F)c1
	CCn1cc(CNC(=O)c2cccnc2)cn1
	Cc1cccc(NC(=O)CN2CCOCC2)c1C
	CCOc1c(F)cccc1C(=O)N(C)C
	CCOC(=O)c1ccc(F)cc1F
	CNC(=O)c1cccc(C(=O)O)n1
	CC(=O)c1ccc(OC(F)F)cc1
	C1CC(c2nc(C3CC3)no2)CN1
	CCC(CC)C(=O)Nc1nccs1
	CC(CS(N)(=O)=O)c1ccccc1
	Cc1noc(C)c1C(=O)NCCC1=CCCCC1
	CC(C)(O)CN1CC[C@H](N)C1
	Cc1cccc(C(=O)Nc2ccc(C)cc2O)c1
	Cc1ccc(CN(C)Cc2ccccc2)o1
	NC(=O)N1CCN(c2ccc(F)cc2)CC1
	O=C(COc1ccccc1)Nc1ccccc1O
	FC(F)(F)c1ccc(CN2CCOCC2)cc1
	CC(=O)N1CCC(N)CC1
	Clc1cccc(CN2CCOCC2)c1
	COc1ccc(CCC2(C)NC(=O)NC2=O)cc1
	Cc1ccc(CS(N)(=O)=O)cc1F
	CCOc1ccc(CC(=O)O)cc1
	CCn1cc(NC(=O)C2CCC2)cn1
	CN1CCN(CCN)CC1(C)C
	CN(C(=O)[C@H]1CC1(C)C)c1cccnc1
	CC(C)NC(=O)N(C)C1CCS(=O)(=O)C1
	CCOC(=O)C1CCN(c2cnccn2)CC1
	CNC(C)c1cnn(C)c1
	CC(NC1CC1)c1cccnc1
	CCOC(=O)c1cn[nH]c1
	CCc1noc(C)c1C(=O)Nc1cc(C)on1
	CCOC(=O)CN1CCS(=O)(=O)CC1
	Cc1ncc(CNc2cncc(F)c2)s1
	COc1cc(C(=O)O)cc(OC)c1OC
	C1CCC(NCC2CCCO2)C1
	Fc1ccc(Cn2cnc3ccccc32)cc1
	CC(C)C(=O)N1CCN(C(C)C)CC1
	CN1CCN(C(=O)c2ccc(F)c(F)c2)CC1
	CS(=O)(=O)NC1CCCC1
	Oc1ccc(CN2CCc3ccccc3C2)cc1
	NC(=O)c1c[nH]c(C2CC2)n1
	CNC(=O)c1cccc2cc[nH]c12
	Fc1ccccc1NCc1cc[nH]n1
	Cc1cccc(C(=O)NCC(=O)O)c1
	CN(Cc1cccc(F)c1)S(N)(=O)=O
	O=C(Nc1ccc(F)cc1)Nc1cccc(O)c1
	COc1ccc(C)cc1NC(=O)Nn1cnnc1
	CS(=O)(=O)N1CCC[C@@H]1CN
	Cc1ccccc1-n1cc(C(=O)O)nn1
	O=C(CC1CCCCC1)Nc1cccnc1
	CC(C)NC(=O)N(C)Cc1cnn(C)c1
	CC(=O)N1CCOC(CO)C1
	CN(C)S(=O)(=O)c1cn[nH]c1
	CNCc1ccncc1
	CC(N)CN1CCOCC1
	CNC(=O)c1cnc(C)s1
	COC(=O)c1cccc(NS(C)(=O)=O)c1
	CC(C)(C(N)=O)c1ccccc1
	Cc1nc(CN2C[C@@H](F)C[C@H]2CN)cs1
	O=C(Nc1ccc(O)cc1)c1ccc(Cl)cc1
	CN1CCN(C(=O)C2CCCN2)CC1
	C[C@@H](CO)Nc1ncc(Cl)cc1F
	Cc1ccc(NC(=O)C2CCCO2)nc1
	CC(=O)NCC1(O)CCCC1
	Cn1cc(C(N)=O)c(C(F)F)n1
	CNCc1cnn(-c2ccccc2)c1
	COC(C)c1nc(-c2cnoc2C)cs1
	CC(C)NC(=O)c1ccc2ccccc2n1
	CNS(=O)(=O)c1ccccc1Cl
	CC(=O)Nc1cccc(C(=O)O)c1C
	CC(C)NCc1ccc(N(C)C)cc1
	Cn1nccc1C(=O)NCc1cccs1
	Cc1occc1C(=O)Nc1ccncc1
	O=C(NCCc1ccncc1)c1ccccc1F
	CC(=O)Nc1ccccc1CC(=O)O
	CC1CCN(C(=O)CCCc2ccccc2)CC1
	CN(C)Cc1nc(C2(N)CCCC2)no1
	Cc1nn(C)c(C)c1NC(=O)CC#N
	Cc1ccccc1OCC(=O)Nc1ccccc1
	Cc1cc(C(=O)NCc2cccs2)no1
	CCNCc1cn(C)nn1
	COC(=O)c1ccc(NC(=O)C2CCCC2)cc1
	CCC(C)NC(=O)c1ccccc1N
	CNC1(C(N)=O)CCCC1
	N#CCC(=O)Nc1ccc(Cl)cc1
	NC(=S)Nc1ccccc1OC(F)(F)F
	CN1CCC[C@@H]1CO
	CC(=O)c1cccc(NC(=O)C(F)(F)F)c1
	Cc1c(Cl)cccc1NC(=O)[C@@H]1CCCO1
	CCOc1ccc(NC(=O)NC(C)(C)C)cc1
	COc1ccc(CNC(=O)CC#N)cc1
	CN(C)C(=O)N1CCOCC12CCOC2
	COc1ccc2nc(NC(=O)C3CC3)sc2c1
	CC(C)c1ncc(Cl)c(C(N)=O)n1
	CC(Oc1ccc(Cl)cc1)C(N)=O
	CS(=O)(=O)c1nccn1Cc1cscn1
	Cc1n[nH]c(C)c1-c1ccccc1N
	CC(=O)NCc1cn[nH]c1
	CC(=O)Nc1ccc(Nc2ccccc2)cc1
	CCNC1CCN(c2ccncc2)CC1
	CCn1cc(CCO)cn1
	Cc1cccc(NC(=O)Nc2nc(C)cs2)c1
	OCc1ccccc1N1CCOCC1
	Cc1noc(CN2CCC(CO)CC2)n1
	Fc1ccccc1CNC1CCOCC1
	CC(=O)NC1CNc2ccccc2C1
	CCC(=O)NC1CCNC1
	CCc1ccc(C(=O)NCc2cnn(C)c2)s1
	Cc1nsc(N2CCCNCC2)n1
	CCN(CCO)c1ccc(N)cc1
	CC(C)Nc1cccnc1
	CNC(=O)CN1CCNCC1
	OCc1ccc(-n2cnc3ccccc32)cc1
	CCOC(=O)Nc1cccc(Cl)c1
	COc1ccc(NCc2ccc(F)cc2)cc1
	CC(=O)NCC1(c2ccccc2)CCOCC1
	CNC(=O)C1CNCCO1
	CCNC(=O)c1ccc(N(C)C)c(F)c1
	NC(=S)Nc1ccc(OC(F)(F)F)cc1
	CC(=O)N1C[C@H]2CC[C@H]1c1ccccc12
	NC(=O)C1CCC(F)(F)CC1
	Cc1cc(C(=O)NCC2CCCO2)ns1
	CCOC(=O)c1cc(-c2ccc(C)cc2)no1
	CNCc1cccc(Cl)c1
	NC(=O)c1cnn(CCO)c1
	CC(C)(C)C1CCN(C(=O)c2ccccc2)CC1
	CC(=O)N(C)c1ccccc1C(=O)O
	CCN1CCC(Nc2ccccc2F)CC1
	CS(=O)(=O)N1CCCC(C(=O)O)C1
	CN(C)c1ccncc1
	Cn1ccc(NCc2ccccc2)n1
	Cc1ccc(NC(=O)c2cccc(F)c2)cc1O
	Cc1ccc(C)c(OC(=O)c2ccncc2)c1
	Cc1cccc(Nc2ncnc3c2cnn3C)c1
	CCCc1nnc(NC(=O)c2ccccn2)s1
	NC(=O)C(O)C1CCOCC1
	CCNC(=O)c1c[nH]nn1
	CC(=O)Nc1cccc2nonc12
	CNS(=O)(=O)Cc1cc(C)on1
	Nc1ccccc1N1CCOCC1
	CNC(C)c1sc(C)nc1C
	CCOC(=O)CN1CCCCC1
	CS(=O)(=O)NC1CCNCC1
	O=C(O)Cc1ccc(-c2ccccc2)cc1
	CC(C)C(N)C(=O)N1CCOCC1
	CNC(=O)C1CCCc2sc(C)nc21
	O=C(O)c1cccc(NC(=O)c2ccno2)c1
	CC(=O)N1CCC(c2c[nH]c3ccccc23)CC1
	CC(C)N(C)c1ncnc2c1cnn2C
	Fc1ccc(CNCc2ccccc2)cc1
	CC(C)(O)CNC1CCOCC1
	CCC(=O)Nc1cccc(N)c1C
	CC(=O)Nc1ccccc1OCc1ccccc1
	CC(N)C(=O)N1CCCCC1C
	Cc1cccc(N2CCNC(C)C2)n1
	COc1ccc(NC(=O)CN)cc1
	CC1CN(C(=O)Cn2cccn2)CCO1
	CC(O)COc1cccc(F)c1
	COC(=O)C1CCN(CC(N)=O)CC1
	CCOc1ncccc1C(N)=O
	CN1CCN(c2ncccc2F)CC1=O
	CNc1ncccn1
	O[C@@H]1CCN(Cc2ccc(Cl)cc2)C1
	CCNc1ccc(C)nn1
	COc1ccc2[nH]cc(CN(C)C)c2c1
	c1csc(-c2nnc[nH]2)n1
	CNS(=O)(=O)c1cccc(C)c1F
	CC(=O)NCC1CNCCO1
	CCN(CC)c1cccc(O)c1
	CC(O)CNC1CCCCC1
	CCCC(=O)Nc1cccnc1Cl
	CC1COCCN1Cc1ccccc1F
	N#Cc1ccc(NC(=O)c2cccs2)cc1
	COC(=O)c1ccc(NC(=O)C(F)(F)F)cc1
	CCNCc1cccc2[nH]ccc12
	O=C(COc1ccccc1)N1CCCC1
	CC(C)n1cc(C(=O)O)nn1
	COc1cc(NC(C)=O)c(OC)cc1Cl
	Oc1ccccc1CN1CCOCC1
	c1cc(-c2ccc3c(c2)OCO3)n[nH]1
	CC(CO)N(C)c1ncc(Cl)cn1
	CC(=O)N1CC(C)Oc2c(F)cccc21
	CC(=O)Nc1cc(C(=O)O)ccc1F
	COC(=O)COc1ccc(C#N)cc1
	CNCC1COc2ccccc2O1
	CNc1ccccc1S(C)(=O)=O
	Cn1cc(Oc2ncncc2Cl)cn1
	COC(=O)Nc1nc2c(C)cccc2s1
	CC(=O)NC(C)(C(=O)O)C1CC1
	Cc1ccc(S(=O)(=O)N(C)CCC#N)cc1
	CCc1nc(C2CCCN2)no1
	CC1CCOC1C(=O)Nc1cnns1
	O=C(Nc1cccc(Cl)c1)C(F)(F)F
	O=C(OCc1ccc(Cl)cc1)c1cccnc1
	NC(=O)c1cnc(C(F)(F)F)nc1
	CC1CN(S(=O)(=O)N(C)C(C)C)CCO1
	CCOC(=O)N1CCOCC1
	CC(=O)N1C[C@H](O)C[C@@H]1C(=O)O
	Cc1ccc(OCC(=O)N2CCN(C)CC2)cc1
	O=S1(=O)CCCN1Cc1cccc(F)c1
	Cc1csc(NC(=O)C2CCOCC2)n1
	CC1CCCN(C(=O)c2cscn2)CC1
	CS(=O)(=O)CC(O)c1ccccc1
	Cc1[nH][nH]c(=O)c1CCO
mArh
	CC(Cc1ccc(Br)cc1)C(N)=O
	CN(CC1CCOC1)c1ncncc1Cl
	Cn1ncc(Cl)c1C(=O)N1CCCCC1
	CC(=O)Nc1ccccc1O
	O=C(c1ccc(Cl)cc1)N1CCSCC1
	Cc1ccc(CC(=O)Nc2nccs2)cc1
	CC(=O)Nc1ccc(F)c(C(=O)O)c1
	Cc1cccc(C(=O)N2CCC(C(N)=O)CC2)c1
	COc1ccccc1N1CCN(CC#N)CC1
	Clc1snnc1CN1CCOCC1
	CC(N)c1ccc(-c2cncnc2)cc1
	CNC1CCCN(c2cccnn2)C1
	COC(=O)Nc1ccc(Cc2ccncc2)cc1
	CC(O)CCn1cccn1
	O=C(Nc1ccc2ncccc2c1)c1ccccc1
	CC1CCCN(C(=O)CO)C1
	CCC(=O)Nc1ccc(S(N)(=O)=O)cc1
	CCNc1ccc(S(C)(=O)=O)cc1F
	CC1CCN(C(=O)c2cc3ccccc3o2)CC1
	CC(CO)(CO)NC(=O)Nc1ccccc1
	CC(Oc1ccccc1F)C(=O)O
	COCC(=O)NCc1ccccc1
	CC(O)C(=O)NCc1ccccn1
	O=C1CN(Cc2ccccc2)CC(=O)N1
	CC(C)C(=O)N1CCC(Cc2ccccc2)CC1
	CC(=O)NCc1ccc(S(N)(=O)=O)cc1
	c1cnc(N2CCC3(CCOC3)C2)cn1
	CN(C)C(=O)CNc1ccccc1
	CC1CN(Cc2nnsc2Cl)C(C)CO1
	CNC(=O)CN(C)C1CCCCCC1
	CN(C)C(=O)C1(C(=O)O)CC1
	CN1CCN(C(=O)CO)CC1
	CC1=NN(c2ccccc2)C(=O)C1
	O=C(Nc1cccnc1)c1cnn2cccnc12
	Cc1nccn1CC(C)O
	CN(CCO)S(=O)(=O)c1ccc(N)cc1
	Nc1ccccc1OCc1ccccc1
	N#CCC(=O)NC1CCCCC1
	CCN(CC)c1cc(C)nc2ncnn12
	COC(=O)Nc1nnc(CC2CCCC2)s1
	COCC(=O)Nc1ccc(O)cc1
	c1csc(CNCc2ccncc2)c1
	CC(C)(C)CC(=O)Nc1ccc(F)cc1F
	COCc1cc(C(N)=O)no1
	Cc1ncsc1C(=O)N1CCNC(=O)C1
	c1ccc(CNC2CCNC2)cc1
	CCOc1cccc(C(=O)Nc2nnn(C)n2)c1
	O=C(CCc1ccccc1)Nc1ccc(O)cc1
	N#CCCN1CCOCC1
	CN(C1CCCCCC1)S(C)(=O)=O
	Nc1cccc(OCc2ccccc2)c1
	CC1CCCCN1CCN
	O=C(NC[C@H]1CCCO1)N1CCOCC1
	CC(C)C(=O)Nc1nnn(C)n1
	O=C(CCC1CCCCC1)N1CCOCC1
	CC(=O)N1CCCC(O)(C(=O)O)C1
	CC(C)c1ccc(NC(=O)N2CCOCC2)cc1
	Cc1nn(C)c(C)c1CC(N)=O
	Nc1cc(C(F)(F)F)ccc1N1CCCCC1
	CCc1ccc(C(=O)NCc2cnn(C)c2)s1
	OCCN1CCOCC1
	NC(=O)Nc1ccc(-c2ccccc2)cc1
	Cc1cc(F)ccc1CS(N)(=O)=O
	CCN(CC)S(=O)(=O)c1ccc(C)cc1
	O=C(Nc1nccs1)[C@@H]1C[C@H]1c1ccccc1
	CN(CC(=O)O)C(=O)c1ccccn1
	CC(=O)N1CCCNCC1
	CC1CNCCN1CCO
	Cc1cccc(C(=O)NC(C)C2CC2)n1
	C1CN(Cc2nc(C3CC3)no2)CCO1
	Cc1ccccc1CC(N)=O
	CCNC(=O)N1CCN(C(C)=O)CC1
	CCNC(=O)CN1CC(C)OCC1C
	CN(C)C(=O)c1ccc(F)cc1Br
	Cc1noc(C)c1CC(C)C(=O)N(C)C
	COc1ccc(NCc2ccccc2O)cc1
	Cc1noc(NC(=O)CC2CCCC2)n1
	CC(C)(C)NC(=O)Cn1ccc(C(F)(F)F)n1
	CC(Oc1ccc(-c2ccccc2)cc1)C(=O)O
	COc1ccc2sc(N)nc2c1
	COc1ccc(CN)cc1OC
	Cc1ccc(NC(=O)c2ccco2)cc1O
	Cc1nsc(N2CCOC(C)C2C)n1
	Cc1cc(C(=O)NC(C)C)on1
	CCc1ccccc1NC(=O)c1snnc1C
	CNc1ncc(C(F)(F)F)cc1Cl
	CNC1CCCN(c2ccccc2)C1=O
	N#CCN1CCN(c2cccc(Cl)c2)CC1
	COc1ccc2cn[nH]c(=O)c2c1OC
	CC1CN(C(=O)c2cnccn2)CCO1
	Cn1ccc(C(=O)NC[C@@H]2CCCO2)n1
	Cc1cc(NC(=O)CSc2ccccc2)no1
	CCc1nnc(NC(=O)c2cnccn2)s1
	CC(Oc1ccc(C#N)cc1)C(N)=O
	CCC(=O)Nc1ccc2[nH]c(=O)[nH]c2c1
[truncated: 2,744 more rows]
